# Supplementary material for: Hypoxia-driven remodeling of SELENOP+ macrophages shapes T cell dynamics and promotes ovarian cancer metastasis
Source: Nat Commun. 2026 Jan 12;17:1097. doi: 10.1038/s41467-025-67859-2 (PMC12852879; doi:10.1038/s41467-025-67859-2)
Supplement: Supplementary file 3 — Supplementary Data 1 [file 41467_2025_67859_MOESM3_ESM.xlsx]

## Sheet: Supplementary Data 1
Supplementary Data 1. Characteristics of patients with HGSOC and specimens included in our scRNA-seq dataset.
Patient ID	Sequencing platform	Number of samples collected	Tissue samples obtained								Histology type	Median Age	FIGO stage	Clinical status at time of sampling	Treatment status when sampling	BRCA1/2 status			HRD status	Relapse
			Nor.Ovr	EAT	LAT	Met. Ome	Met. Per	PLF. UF	PLF. EOC	Ascites						wild type	germline mutation	somatic mutation
OCL1	10X Genomics	3			√		√			√	HGSOC	54	late-stage	Diagnosis	Treatment-naïve		√		positive
OCL3	10X Genomics	3			√	√				√	HGSOC		late-stage	Diagnosis	Treatment-naïve	√			negative
OCL5	10X Genomics	4			√	√	√			√	HGSOC		late-stage	Diagnosis	Treatment-naïve	√			positive	√
OCL6	10X Genomics	3			√		√			√	HGSOC		late-stage	Diagnosis	Treatment-naïve	√			positive	√
OCL7	10X Genomics	4			√	√	√			√	HGSOC		late-stage	Diagnosis	Treatment-naïve	√			positive	√
OCL8	10X Genomics	4			√	√	√			√	HGSOC		late-stage	Diagnosis	Treatment-naïve			√	positive
OCE2	10X Genomics	2		√					√		HGSOC		early-stage	Diagnosis	Treatment-naïve		√		positive
OCE3	10X Genomics	2		√					√		HGSOC		early-stage	Diagnosis	Treatment-naïve		√		positive
N1	10X Genomics	1	√								UF
N2	10X Genomics	1	√								UF
N3	10X Genomics	1	√								UF
HA_7	10X Genomics	1						√			UF
HA_12	10X Genomics	1						√			UF
HA_42	10X Genomics	1						√			UF
HA_43	10X Genomics	1						√			UF
HA_47	10X Genomics	1						√			UF
HA_49	10X Genomics	1						√			UF
Abbreviation
HGSOC: High grade serous ovarian cancer
Nor.Ovr: Normal post-menopausal ovarian tissue
EAT: Adnexal tumors from early-stage HGSOC
LAT: Adnexal tumors from late-stage HGSOC
Met.Ome: Omental metastases
Met.Per: Peritoneal metastases
PLF.UF: Peritoneal lavage fluid from benign uterine fibroids
PLF.EOC: Peritoneal lavage fluid from early-stage HGSOC
FIGO: International Federation of Gynecology and Obstetrics staging system
HRD: Homologous recombination defects
