# Supplementary material for: Hypoxia-driven remodeling of SELENOP+ macrophages shapes T cell dynamics and promotes ovarian cancer metastasis
Source: Nat Commun. 2026 Jan 12;17:1097. doi: 10.1038/s41467-025-67859-2 (PMC12852879; doi:10.1038/s41467-025-67859-2)
Supplement: Supplementary file 4 — Supplementary Data 2 [file 41467_2025_67859_MOESM4_ESM.xlsx]

## Sheet: Supplementary Data 2
Supplementary Data 2. Raw data of spatial transcriptomics
Sample	ST_available	ST_spot	Median Age
OV000_Ov	1	90884	51.5
OV002_Ov_L	2	169425
OV002_Ov_R	1	93567
OV002_Om_B	1	77062
OV003_Ot_A	1	94631
OV004_Om_B	1	52079
OV004_Ot_A_1	1	36085
OV004_Ot_A_2	1	35460
OV004_Ot_P	1	43758
OV005_Ov_L	1	82735
OV005_Ov_R	2	234145
OV005_Om	2	170816
OV005_Ot_A	1	64635
OV006_Ov_L	2	84136
OV006_Ov_R	2	185397
OV006_Om_B	1	33114
OV006_Om_L	1	44310
OV006_Ot_C	2	113459
