# Supplementary material for: Hypoxia-driven remodeling of SELENOP+ macrophages shapes T cell dynamics and promotes ovarian cancer metastasis
Source: Nat Commun. 2026 Jan 12;17:1097. doi: 10.1038/s41467-025-67859-2 (PMC12852879; doi:10.1038/s41467-025-67859-2)
Supplement: Supplementary file 5 — Supplementary Data 3 [file 41467_2025_67859_MOESM5_ESM.xlsx]

## Sheet: Supplementary Data 3
Supplementary Data 3. Major clusters and subclusters distributed in tissues.
Cell type	Tissues
	Nor.Ovr	EAT	LAT	Met.Ome	Met.Per	PLF.UF	PLF.EOC	Ascites	Total number
T/NK cell	49	1743	4280	3515	3833	7306	2569	7521	30816
T01_CD4T-CCR7	7	81	260	267	195	528	157	846	2341
T02_CD4T-GZMK	4	40	152	142	135	537	119	428	1557
T03_CD4T-CXCL13	0	142	229	162	171	121	27	219	1071
T04_CD4T-FOXP3	0	183	656	792	762	143	57	469	3062
T05_CD4T-KLRB1	1	12	15	8	13	120	22	31	222
T01_CD8T-CCR7	1	21	68	106	82	154	60	309	801
T02_CD8T-GZMK	16	120	419	480	468	990	289	1097	3879
T03_CD8T-XCL1	7	41	83	106	98	548	258	167	1308
T04_CD8T-GZMH	0	66	194	161	168	529	101	441	1660
T05_CD8T-GNLY	6	85	231	148	191	985	288	907	2841
T06_CD8T-CXCL13	0	120	331	224	279	172	54	246	1426
T07_CD8T-IFIT3	0	76	289	184	209	96	53	272	1179
T08_CD8T-SLC4A10	1	43	132	64	70	738	484	201	1733
T09_CD8T-TRDV2	1	16	70	55	36	183	46	243	650
T01_NK-NCR1	5	485	649	332	536	1277	503	1400	5187
T01_Proli-MKI67	0	212	502	284	420	185	51	245	1899
Cell type	Tissues
	Nor.Ovr	EAT	LAT	Met.Ome	Met.Per	PLF.UF	PLF.EOC	Ascites	Total number
Myeloid cell	62	1016	5623	4854	5719	15630	2873	10619	46396
M01_cDC2-CD1C	1	80	460	381	532	3560	395	1042	6451
M02_cDC1-CLEC9A	0	5	50	23	53	294	100	228	753
M03_DC-LAMP3	0	27	75	66	137	43	11	94	453
M04_pDC-LILRA4	0	0	39	59	137	48	19	117	419
M05_Mono-FCN1	22	90	743	625	892	6142	1144	4827	14485
M06_Macro-SELENOP	12	488	2173	1805	1740	397	57	401	7073
M07_Macro-FN1	0	2	65	63	117	1983	390	1584	4204
M08_Macro-FABP5	0	35	134	150	157	1938	215	1347	3976
M09_Macro-SPP1	0	146	850	848	1160	126	31	266	3427
M10_Macro-CXCL10	0	16	163	100	112	226	40	283	940
M11_Neutrophil-CSF3R	23	6	370	174	123	291	334	291	1612
M12_Mast-TPSAB1	2	3	26	93	20	194	90	25	453
M13_Proli-STMN1	2	118	475	467	539	388	47	114	2150
Cell type	Tissues
	Nor.Ovr	EAT	LAT	Met.Ome	Met.Per	PLF.UF	PLF.EOC	Ascites	Total number
Stromal cell	21396	1472	2721	2574	5059	143	76	576	34017
CAF	710	547	819	1466	3312	8	1	92	6955
Fibroblast	12597	644	828	439	866	19	2	81	15476
Mesothelial cell	2	20	59	112	217	116	73	392	991
SMC/Pericyte	8087	261	1015	557	664	0	0	11	10595
Cell type	Tissues
	Nor.Ovr	EAT	LAT	Met.Ome	Met.Per	PLF.UF	PLF.EOC	Ascites	Total number
Epithelial cell	0	3232	9178	3456	5172	0	1	235	21274
Malignant epithelial cell	0	3183	9071	3355	5114	0	0	233	20956
Cell type	Tissues
	Nor.Ovr	EAT	LAT	Met.Ome	Met.Per	PLF.UF	PLF.EOC	Ascites	Total number
Endothelial cell	1346	190	732	322	268	0	0	0	2858
Cell type	Tissues
	Nor.Ovr	EAT	LAT	Met.Ome	Met.Per	PLF.UF	PLF.EOC	Ascites	Total number
B/Plasma cell	5	11	1473	960	482	74	32	468	3505
