# Supplementary material for: Hypoxia-driven remodeling of SELENOP+ macrophages shapes T cell dynamics and promotes ovarian cancer metastasis
Source: Nat Commun. 2026 Jan 12;17:1097. doi: 10.1038/s41467-025-67859-2 (PMC12852879; doi:10.1038/s41467-025-67859-2)
Supplement: Supplementary file 6 — Supplementary Data 4 [file 41467_2025_67859_MOESM6_ESM.xlsx]

## Sheet: Supplementary Data 4
Supplementary Data 4. Major clusters and subclusters distributed in patients.
Cell types	OCL1	OCL3	OCL5	OCL6	OCL7	OCL8	OCE2	OCE3	N1	N2	N3	HA_7	HA_12	HA_42	HA_43	HA_47	HA_49	Total number
T/NK cell	2466	3038	5048	2165	3870	2562	1330	2982	26	11	12	2954	1154	659	1042	402	1095	30816
T01_CD4T-CCR7	316	190	502	90	246	224	31	207	5	0	2	225	95	68	57	25	58	2341
T02_CD4T-GZMK	130	110	273	87	116	141	55	104	2	0	2	238	50	45	90	21	93	1557
T03_CD4T-CXCL13	118	90	315	70	116	72	33	136	0	0	0	61	9	18	13	1	19	1071
T04_CD4T-FOXP3	151	427	1087	250	586	178	76	164	0	0	0	79	25	22	8	4	5	3062
T05_CD4T-KLRB1	4	8	27	6	13	9	10	24	0	0	1	80	16	7	10	2	5	222
T01_CD8T-CCR7	109	69	155	37	88	107	31	50	0	0	1	48	35	18	28	8	17	801
T02_CD8T-GZMK	401	327	627	196	475	438	146	263	9	5	2	326	150	78	223	48	165	3879
T03_CD8T-XCL1	46	93	79	37	100	99	161	138	5	0	2	263	43	43	92	44	63	1308
T04_CD8T-GZMH	198	116	181	77	248	144	58	109	0	0	0	137	67	55	104	26	140	1660
T05_CD8T-GNLY	216	265	300	183	180	333	91	282	4	1	1	412	159	67	142	49	156	2841
T06_CD8T-CXCL13	231	208	114	226	198	103	33	141	0	0	0	64	11	7	29	5	56	1426
T07_CD8T-IFIT3	61	174	270	191	168	90	37	92	0	0	0	24	33	11	6	4	18	1179
T08_CD8T-SLC4A10	47	87	103	38	130	62	105	422	0	0	1	472	187	28	29	7	15	1733
T09_CD8T-TRDV2	36	179	35	14	38	102	12	50	1	0	0	33	52	31	17	5	45	650
T01_NK-NCR1	249	489	778	305	769	327	404	584	0	5	0	413	178	140	181	145	220	5187
T01_Proli-MKI67	153	206	202	358	399	133	47	216	0	0	0	79	44	21	13	8	20	1899
Cell types	OCL1	OCL3	OCL5	OCL6	OCL7	OCL8	OCE2	OCE3	N1	N2	N3	HA_7	HA_12	HA_42	HA_43	HA_47	HA_49	Total number
Myeloid cell	2269	5236	6966	3615	5584	3145	922	2967	12	41	9	1639	3407	3280	4582	863	1859	46396
M01_cDC2-CD1C	225	377	649	267	552	345	307	168	0	1	0	986	587	282	1006	153	546	6451
M02_cDC1-CLEC9A	55	52	118	32	60	37	78	27	0	0	0	52	72	14	23	17	116	753
M03_DC-LAMP3	21	32	164	44	81	30	6	32	0	0	0	8	10	7	3	0	15	453
M04_pDC-LILRA4	32	24	155	22	110	9	9	10	0	0	0	3	6	1	4	1	33	419
M05_Mono-FCN1	933	1023	1948	1162	1238	783	189	1045	4	14	4	161	1670	1600	1516	569	626	14485
M06_Macro-SELENOP	176	1732	1235	743	1374	859	118	427	5	4	3	21	79	68	122	4	103	7073
M07_Macro-FN1	327	347	503	208	251	193	16	376	0	0	0	86	507	381	899	29	81	4204
M08_Macro-FABP5	208	301	755	163	231	130	28	222	0	0	0	19	305	721	746	54	93	3976
M09_Macro-SPP1	129	636	829	547	629	354	10	167	0	0	0	1	30	46	28	2	19	3427
M10_Macro-CXCL10	47	179	168	132	88	44	10	46	0	0	0	2	78	71	54	6	15	940
M11_Neutrophil-CSF3R	72	94	119	134	394	145	16	324	3	18	2	14	28	31	52	21	145	1612
M12_Mast-TPSAB1	10	77	11	13	26	27	88	5	0	2	0	182	2	1	5	3	1	453
M13_Proli-STMN1	34	362	312	148	550	189	47	118	0	2	0	104	33	57	124	4	66	2150
Cell types	OCL1	OCL3	OCL5	OCL6	OCL7	OCL8	OCE2	OCE3	N1	N2	N3	HA_7	HA_12	HA_42	HA_43	HA_47	HA_49	Total number
Stromal cell	193	1508	2011	944	4861	1413	1187	361	5122	9745	6529	10	5	6	62	22	38	34017
CAF	56	470	1083	232	3044	804	327	221	141	421	148	0	0	0	6	0	2	6955
Fibroblast	31	211	619	320	761	272	626	20	2610	5465	4522	3	0	0	1	5	10	15476
Mesothelial cell	62	81	63	128	425	21	29	64	2	0	0	7	5	6	55	17	26	991
SMC/Pericyte	44	746	246	264	631	316	205	56	2369	3859	1859	0	0	0	0	0	0	10595
Cell types	OCL1	OCL3	OCL5	OCL6	OCL7	OCL8	OCE2	OCE3	N1	N2	N3	HA_7	HA_12	HA_42	HA_43	HA_47	HA_49	Total number
Epithelial cell	829	2044	4085	1552	3262	6269	1468	1765	0	0	0	0	0	0	0	0	0	21274
Malignant epithelial cell	816	2011	4031	1532	3216	6167	1445	1738	0	0	0	0	0	0	0	0	0	20956
Cell types	OCL1	OCL3	OCL5	OCL6	OCL7	OCL8	OCE2	OCE3	N1	N2	N3	HA_7	HA_12	HA_42	HA_43	HA_47	HA_49	Total number
Endothelial cell	34	359	176	106	422	225	177	13	366	866	114	0	0	0	0	0	0	2858
Cell types	OCL1	OCL3	OCL5	OCL6	OCL7	OCL8	OCE2	OCE3	N1	N2	N3	HA_7	HA_12	HA_42	HA_43	HA_47	HA_49	Total number
B/Plasma cell	1003	363	365	116	1342	194	8	35	0	1	4	31	11	13	5	1	13	3505
