# Supplementary material for: Hypoxia-driven remodeling of SELENOP+ macrophages shapes T cell dynamics and promotes ovarian cancer metastasis
Source: Nat Commun. 2026 Jan 12;17:1097. doi: 10.1038/s41467-025-67859-2 (PMC12852879; doi:10.1038/s41467-025-67859-2)
Supplement: Supplementary file 7 — Supplementary Data 5 [file 41467_2025_67859_MOESM7_ESM.xlsx]

## Sheet: Supplementary Data 5
Supplementary Data 5. Top50 markers of cell subclusters.
rank	T01_CD4T-CCR7	T02_CD4T-GZMK	T03_CD4T-CXCL13	T04_CD4T-FOXP3	T05_CD4T-KLRB1	T01_CD8T-CCR7	T02_CD8T-GZMK	T03_CD8T-XCL1	T04_CD8T-GZMH	T05_CD8T-GNLY	T06_CD8T-CXCL13	T07_CD8T-IFIT3	T08_CD8T-SLC4A10	T09_CD8T-TRDV2	M01_cDC2-CD1C	M02_cDC1-CLEC9A	M03_DC-LAMP3	M04_pDC-LILRA4	M05_Mono-FCN1	M06_Macro-SELENOP	M07_Macro-FN1	M08_Macro-FABP5	M09_Macro-SPP1	M10_Macro-CXCL10	M11_Neutrophil-CSF3R	M12_Mast-TPSAB1	M13_Proli-STMN1
1	KLF2	CCL5	CXCL13	FOXP3	KLRB1	IL7R	GZMK	XCL1	IFNG	GNLY	CXCL13	ISG15	KLRB1	TRDC	FCER1A	CPVL1	CCL17	GZMB	VCAN	APOE	FN1	LGMN	MT1G	CXCL10	FCGR3B	TPSB2	STMN1
2	CCR7	GZMA	CCL4	TNFRSF4	LINC01871	CCR7	CCL4L2	KLRC1	COTL1	FGFBP2	GZMB	IFIT3	SLC4A10	TRGC1	CD1C	CPNE3	CCL19	PTGDS	FCN1	CCL3L1	MARCO	DAB2	SPP1	CCL8	CXCL8	TPSAB1	H2AFZ
3	IL7R	GZMK	CCL4L2	IL2RA	HBB	SELL	DUSP2	ITGA1	HLA-DRB1	TYROBP	RGS1	MX1	LTB	KLRC1	HLA-DQA11	IRF8	BIRC32	JCHAIN	APOBEC3A	SELENOP	LYVE1	CTSL	MT1H	IFIT1	IFITM2	MS4A2	HIST1H4C
4	TCF7	GZMH	ALOX5AP	TIGIT	HBA2	KLF2	CCL4	CD7	CCL4L2	TRDC	PHLDA1	IFI6	IL7R	ZBTB16	HLA-DPB11	DNASE1L3	MARCKSL1	TCF41	S100A9	CCL4L2	CFD	HMOX1	MT1M	ISG15	CSF3R	CPA3	TOP2A
5	RIPOR2	NKG7	FKBP5	GADD45A	ID2	LEF1	CMC1	CAPG	GZMK	KLRC2	CTLA4	IFIT1	NCR3	KLRG1	HLA-DQB11	WDFY4	CCR7	BCL11A2	TIMP1	CCL4	HAMP	RNASE1	MT1X	TNFSF10	G0S2	HPGD	MKI67
6	RPS12	ANXA1	GZMB	TNFRSF18	S100A6	LTB	DNAJB1	CD226	GZMA	FCGR3A	KRT86	RSAD2	ZBTB16	KLRD1	CLEC10A	LGALS21	TXN2	LTB3	CD36	CCL3	LYPD2	FABP5	MT1E	IFIT2	CXCR2	HPGDS	HMGB2
7	MAL	HOPX	RBPJ	SAT1	CCR6	TCF7	HSPA1A	CD8A	GZMH	KLRD1	RBPJ	IFIT2	CEBPD	TRDV2	HLA-DPA11	SNX3	CCL221	LILRA4	S100A8	APOC1	CRIP1	LYVE1	CXCL3	CXCL11	NAMPT	CTSG	CENPF
8	EEF1B2	CCL4	NR3C1	BATF	IL4I1	LDHB	COL1A1	FXYD2	FABP5	CX3CR1	DUSP4	IFI44L	CCR6	KLRB1	CD1E	CLEC9A	LAMP3	IRF71	DUSP6	RGS1	C1QB	CTSB	CCL20	RSAD2	TNFAIP6	SLC18A2	TYMS
9	RPS6	CD40LG	ID2	CTLA4	HBA1	RIPOR2	HSPA1B	TOB1	CD74	KLRC3	CCL3	ISG20	TMIGD2	CLIC3	CST3	S100B1	FSCN1	PLD41	CD300E	IFI27	LTA4H	CALM3	MMP9	IFIT3	SLC25A37	VWA5A	HMGB1
10	PLAC8	XCL1	IFNG	IKZF2	TMIGD2	MAL	CD8B	ATP1B1	ITM2C	NKG7	TNFRSF9	TNFSF10	AQP3	PPP1R14B	HLA-DQA21	C1orf541	IDO12	PLAC81	RFLNB	JUN	C1QA	BLVRB	MT2A	MX1	SMCHD1	KIT	PCLAF
11	PRKCQ-AS1	GZMM	KLRB1	PMAIP1	DPP4	RPS12	SH2D1A	CCR2	LINC00892	PLEK	ENTPD1	HERC5	B3GALT2	SATB1	HLA-DRA1	XCR1	IL7R2	IRF82	RETN	C1QB	CYP27A1	FTL	NUPR1	CCL2	TMEM154	GATA2	IGKC
12	RPL34	TC2N	LINC00892	RTKN2	TNF	TMEM123	MT1E	STX3	ITM2A	GZMH	TIGIT	MX2	DPP4	CD247	HLA-DRB11	CST31	PPA12	UGCG2	STXBP2	C1QA	C1QC	TTYH3	MMP12	GBP1	CMTM2	CLU	SPP1
13	GIMAP7	AHNAK	NMB	TNFRSF9	SLC4A10	CD55	COTL1	CISH	FYB1	GZMB	HAVCR2	STAT1	LTK	CEBPD	RPL26	CLNK	NUB11	CCDC502	PLAC8	CXCL2	CTSL	MPP1	APOC1	IFI27	IFIT2	RHEX	NUSAP1
14	RPS3A	SAMD3	FABP5	TBC1D4	CD40LG	RPS6	EOMES	RFLNB	HLA-DRA	CTSW	TNFRSF18	EPSTI1	CD40LG	TRGV9	CKLF1	HLA-DPB12	KIF2A1	ITM2C1	LILRB1	NR4A2	C2	NPL	CXCL2	IFIH1	IGKC	AREG	TUBB
15	S1PR1	HCST	RGS2	CARD16	LTK	RPS3A	TUBA4A	ZNF683	RESF1	ADGRG1	IGHG3	OAS1	HPGD	FKBP11	RPS23	IDO11	DUSP5	TCL1A	LILRA5	IER3	VSIG4	FCGRT	EREG	NUPR1	MXD1	CD9	HMGN2
16	RPS18	CST7	MIR155HG	IFI27	NKG7	FOS	CST7	CD8B	HLA-DPA1	EFHD2	RGS2	SAMD9L	NRIP1	A2M-AS1	RPS3A	RGCC	CST73	TSPAN132	LILRB2	ATF3	CD163	MAF	GPNMB	NT5C3A	IGLC3	CD69	DUT
17	RPL36A	APOBEC3G	PLIN2	SOX4	CXCR6	EEF1B2	YBX3	XCL2	SLF1	HOPX	MIR155HG	IFI27	TLE1	NOSIP	RPL37	HLA-DPA12	BASP13	SPIB1	TUBA1A	GADD45B	S100A8	IDH1	PLIN2	ISG20	CXCR4	RGS13	PCNA
18	RPS8	IFNGR1	IGHG3	CD27	CEBPD	NOSIP	RGCC	ANTXR2	CCL4	CMC1	CCND2	XAF1	RORC	SYNGR1	RPS18	CCND11	EBI31	CLIC31	SERPINA1	CXCL9	PLTP	LIPA	PLAUR	CALHM6	PI3	LTC4S	PTTG1
19	RPL21	LINC01871	ZEB2	DUSP4	TNFSF14	PRKCQ-AS1	CXCR4	S100A4	CD8A	ZEB2	IGLC2	GBP1	TNFRSF25	MT1E	PKIB	NAAA	CD832	IL3RA	SH3BGRL3	C1QC	RNASE1	SLC7A8	CXCL8	IFI6	RIPOR2	HBB	CDK1
20	RPLP2	STOM	COTL1	ISG15	TNFSF13B	RPS8	GZMM	BCL2	ITGA1	C1orf21	IGKC	IFI44	PHACTR2	TNFAIP3	RPS4X	CADM11	CRIP13	AREG2	MAFB	CXCL3	TIMD4	GLUL	APOE	IL4I1	LUCAT1	HDC	CKS1B
21	RPL32	GIMAP7	CHN1	UGP2	PRF1	RPL23	CRTAM	PRKCQ-AS1	IGHG3	KLRF1	SRGAP3	EIF2AK2	IKZF2	GLRX	ENHO	RAB7B	GPR1571	IRF41	LYZ	HSPA1A	SDC3	VSIG4	MT1F	CCL7	LRRK2	IL1RL1	UBE2C
22	RPS10	XCL2	LINC01871	LAYN	CTSH	PDE3B	ITM2C	SMPD3	CYTOR	PRSS23	IGHG1	OAS3	RORA	CD300A	RPL5	SLAMF71	CSTA1	C12orf75	CD93	SLC40A1	FTL	UCP2	CCL7	HERC5	SOD2	HBA2	SMC4
23	RPL13	ADGRE5	RNF19A	IFI6	ADGRE5	RPL32	COL3A1	PTGER2	HLA-DPB1	TRG-AS1	AKAP5	PLSCR1	SPOCK2	GZMK	RPS15A	HLA-DQB12	BTG13	PPP1R14B2	S100A12	FOSB	EMP3	CCL2	G0S2	IFI44L	IFIT3	LMO4	TUBA1B
24	LINC00861	SLF1	SLA	ICOS	MYBL1	RPL5	CLDND1	DUSP6	DUSP4	ITGB1	CREM	NT5C3A	SATB1	RORA	RPS10	BATF31	CSF2RA2	TPM2	POU2F2	SGK1	PSAP	CD68	IL4I1	OAS1	GBP5	SIGLEC6	NASP
25	RPL9	LINC00892	CTSL	LAIR2	JAML	RPL9	PIK3R1	LGALS3	APOBEC3G	KLF2	SAMSN1	LY6E	LST1	CD40LG	RPS27	RGS102	IL323	MAP1A	WARS	CD83	ENHO	ANXA4	IL1B	SAMD9L	SELL	ANXA1	CLSPN
26	RPS21	CD99	SMCO4	TNFRSF1B	CD8A	FLT3LG	CD8A	PTGER4	BAX	MBP	GAPDH	SAMD9	RUNX2	IL12RB2	RPL34	CD742	DUSP42	TXN4	COTL1	A2M	AHNAK	STAB1	HK2	GBP4	LITAF	AL157895.1	TPX2
27	NOSIP	GIMAP4	IGFL2	HERC5	ABCB1	RPL34	CD74	AHNAK	HLA-DMA	LINC02446	SPRY1	SAT1	S100A4	C1orf162	RPS13	NAP1L11	DAPP11	DERL3	CYBB	CTSC	MAF	FOLR2	CTSD	EPSTI1	PTGS2	CAVIN2	TK1
28	RPL30	PRF1	PDCD1	TYMP	B3GALT2	RPL13	GPR183	VIM	CCL5	PRF1	IL2RA	USP18	KLRG1	RTKN2	RPL10A	HLA-DQA12	NMRK1	GPR1834	CD52	NFKBIA	NCF1	NRP1	SLC16A10	USP18	IGLC2	RAC2	RRM2
29	RPL3	TNFSF14	IGKC	GLRX	RORA	RPL22	HLA-DPB1	IL7R	SMC4	FCRL6	IGHG4	CMPK2	RPLP0	GCHFR	RPL36A	ASB2	LY751	SCT	EMP3	ZNF331	CYP1B1	RAP2B	CCL3	MARCKS	MNDA	SLC45A3	ASPM
30	RPL39	TRGC2	SRGN	SPATS2L	RORC	NELL2	PPP1R14B	ANXA1	APOBEC3H	FGR	IGLC3	IFI35	JAML	RGCC	RPL32	LSP12	GSTP12	CXCR44	AP1S2	DNAJB1	FTH1	CREG1	C15orf48	STAT1	NIBAN1	BACE2	DEK
31	RPL23A	PLAAT4	CD40LG	RGS1	FKBP11	RPS18	CCL3L1	LAIR1	CD8B	TRGC1	IFI27	PARP14	CERK	PDCD4	RPL18A	ENPP1	CXCL91	HERPUD11	EREG	HSPA1B	FCGR3A	CD163	SOD2	LY6E	IGHG4	SOCS1	FCGBP
32	RPL5	AC245297.3	ITM2A	LINC01943	RBL2	RPS13	HLA-DRB1	MYBL1	TRBC2	FCER1G	IVNS1ABP	CXCL13	BCL2	PHACTR2	HLA-DMA1	ID21	TNFRSF11B	SLC20A11	S100A4	ADAMDEC1	LIPA	CSTB	CSTB	MX2	SORL1	C12orf57	NUCKS1
33	PABPC1	KLRB1	IGHG1	CTSC	CAPG	SOCS3	COL1A2	ANKRD28	IGHG4	PLAC8	PMAIP1	BST2	ERN1	MT2A	CD741	RAB321	ZFAS13	MZB1	ZFP36L1	C3	KLF2	MARCO	MMP19	VAMP5	RNF149	ADCYAP1	LDHB
34	MYC	GIMAP5	IL21	CD7	S100A4	RPSA	FOSB	S100A10	CD2	S1PR5	LAYN	OASL	MYC	XCL2	RPL19	KCNK61	RASSF41	SERPINF13	CYP1B1	TMEM176B	ITGAM	CTSD	BNIP3	CTSC	AQP9	CALB2	MCM7
35	CD55	RBL2	RGS1	STAM	AC004687.1	RPL21	HLA-DPA1	CKLF	CXCR6	IKZF2	LAG3	IFIH1	ABCB1	MT1X	RPS8	NET11	CDKN1A	LAMP5	ZEB2	GPNMB	DRAM1	EMP1	NFKBIA	CMPK2	IGHG1	PALM2-AKAP2	MMP9
36	RPS23	ID2	AHI1	PHLDA1	GYG1	TPT1	CD84	NCF1	RBL2	SYNGR1	FAM3C	OAS2	S100A6	C1orf21	RPL10	SHTN1	LAD1	CYB561A31	VASP	CCL13	LINC01094	BRI3	CAPG	OAS2	FPR1	RAB27B	SMC2
37	TRAT1	KLRG1	SMARCA2	BTG3	CISH	RPL11	FYN	MDFIC	FCRL6	ZNF683	CSF1	DDX58	SLAMF1	ATF7IP2	RPL23A	TACSTD2	ID22	APP1	S100A6	TNFAIP3	TBC1D1	MS4A4A	GAPDH	PARP14	STEAP4	TIMP3	KPNA2
38	RPS13	THEMIS	AC004585.1	HLA-DRB1	TGFB1	PASK	MIAT	PARP8	IGHG1	CLIC3	PDCD1	IRF7	LINC01871	SPOCK2	RPL6	FGL21	PTPN11	SMPD31	RNF141	CD81	DST	PLTP	ADAM8	IFI44	VNN2	RPL34	CKS2
39	RPL10A	AC004687.1	TGIF1	MIR4435-2HG	CD6	RPL3	CD27	ACTB	LYST	LGALS1	ACP5	RGS1	GPR65	CD160	RPS7	MPEG11	GSN3	NIBAN3	TYMP	APOC2	GLUL	MGLL	INHBA	DYNLT1	FFAR2	CD52	CAPG
40	RPS14	TRG-AS1	AGFG1	ISG20	LGALS3	FXYD5		LGALS1	CXCR3	TRGC2	LINC00299	TYMP	GPR171	MATK	RPL11	FNBP1	LSP13	SLC15A41	SLC11A1	PLD3	HMOX1	TUBB	SLC2A1	IFI35	BCL2A1	MAOB	TUBA1C
41	AP3M2	ITGB2	IL6ST	MX1	MGAT4A	RPS23		MT-ND2	HLA-DQA1	CST7	HLA-DQA1	TRIM22	PRF1	PRMT2	RPL7A	HLA-DRB12	RAB9A	LRRC26	MCEMP1	LGALS3BP	TGM2	CALR	TSC22D1	APOL6	RSAD2	RPS26	UBE2S
42	RPS5	CD52	CXCR6	DNPH1	HOPX	RPS28		MSH3	THEMIS	CD63	LINC01943	IFI16	SNHG5	GZMM	RPS24	RPS231	TBC1D41	SPCS12	THBS1	DUSP2	MS4A4A	CD28	TNFAIP3	TNFSF13B	ALOX5AP	STX3	TMPO
43	RPS2	SYNE1	CH25H	ZC2HC1A	RUNX2	PABPC1		CD2	CCR5	XCL2	KRT81	PALM2-AKAP2	MYBL1	CD7	RPS2	PTPRE2	NET12	DUSP51	FLNA	GPR183	CYBB	CLTA	RGCC	APOE	YPEL3	PBX1	MCM5
44	RPL7	CCR2	LMO4	HPGD	INTS6	RPLP0		STK17B	CRTAM	FLNA	NDFIP2	SP110	ODF2L	EEF1B2	RPS14	VMO11	IRF4	CXCR31	CD55	EGR1	TCN2	MCOLN1	IFI27	OAS3	C15orf48	BTK	RANBP1
45	RPL38	CRIP1	CKLF	MAGEH1	OSTF1	EEF1A1		GALNT6	ARHGAP18	CD300A	TBC1D4	GBP4	CMTM6	HOPX	EEF1B2	EEF1B21	MALAT13	RASD1	FPR1	SLCO2B1	SIDT2	GPNMB	VEGFA	LAP3	IL1RN	SOX4	TUBB4B
46	RPL31	EOMES	DAPK2	NAMPT	ANXA1	RPL30		ACSL6	GPR174	TTC38	CD27	IFITM3	CISH	DUSP2	RPS6	MZT2A1	PNRC13	PPM1K2	FGR	DUSP1	ABI3	COLEC12	CXCL1	SAMD9	LYST	FOXP1	HMMR
47	RPS20	S100A10	SH3BGRL3	COX5A	YWHAH	RPS16		PRNP	HLA-DQB1	LITAF	FOXP3	HELZ2	TNF	SELL	RPL29	TMSB4X2	SOCS1	IGHM	SAMHD1	NR4A3	FOLR2	AP2A2	CCL4	IFITM3	GCA	LAPTM4A	HELLS
48	RPL13A	DPP4	TOX	EPSTI1	IL23R	THEM4		GNPTAB	IGLC3	C12orf75	LRRN3	CD38	TRGC2	HPGD	RPL30	FLT31	CD402	CLEC4C1	LCP1	ARL4C	STK10	GLMP	CXCL5	XAF1	IRF1	FXYD5	CCNB1
49	RPSA	ITGA1	LGALS3	GBP2	NCR3	GPR183		GPR183	IDH2	TBX21	VCAM1	DDX60L	HBB	RPLP0	GPAT3	HLA-DOB	CFLAR3	FCHSD22	CFP	PPP1R15A	METTL7A	GNPDA1	HSPA1A	CXCL9	NEAT1	PEBP1	MCM4
50	RPS27A	GLIPR2	CPNE7	IL2RB	ACTB	RPL37		PAG1	CTSC	CEP78	TNFRSF1B	UBE2L6	HBA2	DPP4	RPS3	PPA11	EEF1A12	SEL1L31	MSN	CCL5	RNASE2	RGL1	MIF	DDX58	IGHG3	MLPH	PRC1
