# Supplementary material for: Hypoxia-driven remodeling of SELENOP+ macrophages shapes T cell dynamics and promotes ovarian cancer metastasis
Source: Nat Commun. 2026 Jan 12;17:1097. doi: 10.1038/s41467-025-67859-2 (PMC12852879; doi:10.1038/s41467-025-67859-2)
Supplement: Supplementary file 8 — Supplementary Data 6 [file 41467_2025_67859_MOESM8_ESM.xlsx]

## Sheet: Supplementary Data 6
Supplementary Data 6. The detailed gene signatures for cell function.
M1	M2	Matrix remodeling	Proangiogenic	Phagocytosis	Tex (Liu et al.)	Tpex (Liu et al.)	Exhaustion	Tumor Specific	Naïve	Activation	Co_ suppression	Cytotoxicity	Th1	Treg	MDSC	Resident
IL12B	ARG1	COL11A1	CCND2	MRC1	ENTPD1	TXNIP	LAG3	CD38	CCR7	HLA-DPB1	ENTPD1	GZMK	CXCL13	FOXP3	S100A8	CD163
IL23	ARG2	COL1A1	CCNE1	CD163	GZMB	CD2	TNFRSF18	TOX	LEF1	HLA-DQA1	HAVCR2	GZMH	PDCD1	IL2RA	S100A9	LYVE1
TNF	IL10	COL1A2	CD44	MERTK	TNFRSF9	GZMK	TIGIT	ENTPD1	SELL	HLA-DRA	CTLA4	GZMB	TNFRSF4	IKZF2	S100A12	FOLR2
IL6	FCGR2A	COL3A1	CXCR4	C1QB	NR4A1	CXCR6	CTLA4	PDCD1	TCF7	CD74	TIGIT	PRF1	CD40LG	ENTPD1	FCN1	MRC1
CD86	CD163	COL4A1	E2F3		PDCD1	IL6ST	TOX	HAVCR2		CD63	LAG3	GNLY	CD200	IL10RA	VCAN	TIMD4
IL1B	FCER2	COL5A1	EDN1		GNLY	FKBP5	PDCD1	CD27		HLA-DPA1	PDCD1	IFNG	TOX2	RTKN2	BCL3
MARCO	CD200R1	ELN	EZH2		HAVCR2	EOMES	TIGIT			HLA-DQB1		FASLG	BCL6	CDC25B	NR4A1
NOS2	PDCD1LG2	FN1	FGF18		CTLA4	GZMA	HAVCR2			HLA-DRB1		FGFBP2	CXCR5	NT5E	RXRA
FCGR1A	CD274	LAMA3	FGFR1		LAG3	CXCL13	ENTPD1			HLA-DRB5		EOMES		CD5	TCF25
CD80	MARCO	LAMB3	FYN		BHLHE40							KLRB1		CTLA4
CXCR10	CSF1R	LAMC2	HEY1		LAYN									TNFRSF18
CXCL9	MRC1	LGALS7	ITGAV		NKG7									ITGAE
CXCL10	IL1RN	LGALS9	JAG1		NR4A2									LAG3
CXCL11	IL1R2	TNC	JAG2		CREM									TGFB1
IL1A	IL4R	VTN	MMP9		TOX									LRRC32
CCL5	CCL4	ADAMTS4	NOTCH1											TNFRSF4
IRF5	CCL13	ADAMTS5	PDGFA											SELL
IRF1	CCL20	CA9	PTK2											STAT5A
CD40	CCL17	LOX	SPP1											STAT5B
IDO1	CCL18	MMP1	STC1											LGALS1
KYNU	CCL22	MMP11	TNFAIP6											IL10
CCR7	CCL24	MMP12	TYMP											IL12A
FCGR1B	LYVE1	MMP2	VAV2											EBI3
FCGR3A	VEGFA	MMP3	VCAN
FCGR2A	VEGFB	MMP7	VEGFA
CD68	VEGFC	MMP9
CLEC7A	VEGFD	PLOD2
MERTK	EGF
IFNG	CTSA
TLR2	CTSB
TLR4	CTSC
FCGR1CP	CTSD
	TGFB1
	TGFB2
	TGFB3
	MMP14
	MMP19
	MMP9
	CLEC7A
	WNT7B
	FASL
	TNFSF12
	TNFSF8
	CD276
	VTCN1
	MSR1
	FN1
	IRF4
	CD209
	PPARG
	CLEC10A
	CD276
	VTCN1
	MSR1
