# Supplementary material for: Hypoxia-driven remodeling of SELENOP+ macrophages shapes T cell dynamics and promotes ovarian cancer metastasis
Source: Nat Commun. 2026 Jan 12;17:1097. doi: 10.1038/s41467-025-67859-2 (PMC12852879; doi:10.1038/s41467-025-67859-2)
Supplement: Supplementary file 9 — Supplementary Data 7 [file 41467_2025_67859_MOESM9_ESM.xlsx]

## Sheet: Supplementary Data 7
Supplementary Data 7. Characteristics of patients and specimens included in experiments.
Number	Sample site				Pathological type	FIGO stage	Experiment	Antibodies	PFI long or short
	EAT	LAT	Met.Ome	Met.Per
HGSOC-1	√				high-grade serous ovarian cancer	Ⅱ	mIHC	SELENOP, CD68, PANCK	NA
HGSOC-2	√				high-grade serous ovarian cancer	Ⅱ	mIHC	SELENOP, CD68, PANCK	NA
HGSOC-3	√				high-grade serous ovarian cancer	Ⅰ	mIHC	SELENOP, CD68, PANCK	NA
HGSOC-4	√				high-grade serous ovarian cancer	Ⅱ	mIHC	SELENOP, CD68, PANCK	NA
HGSOC-5	√				high-grade serous ovarian cancer	Ⅱ	mIHC	SELENOP, CD68, PANCK	NA
HGSOC-6		√	√	√	high-grade serous ovarian cancer	Ⅲ	mIHC	SELENOP, CD68, PANCK	NA
HGSOC-7		√	√	√	high-grade serous ovarian cancer	Ⅲ	mIHC	SELENOP, CD68, PANCK	NA
HGSOC-8		√			high-grade serous ovarian cancer	Ⅲ	mIHC	SELENOP, CD68, PANCK	NA
HGSOC-9		√	√	√	high-grade serous ovarian cancer	Ⅳ	mIHC	SELENOP, CD68, PANCK	NA
HGSOC-10		√	√	√	high-grade serous ovarian cancer	Ⅳ	mIHC	SELENOP, CD68, PANCK	NA
HGSOC-11			√	√	high-grade serous ovarian cancer	Ⅲ	mIHC	SELENOP, CD68, PANCK	NA
HGSOC-12	√				high-grade serous ovarian cancer	Ⅰ	Organoid model	VEGFA	NA
HGSOC-13		√			high-grade serous ovarian cancer	Ⅲ	mIHC	SELENOP, CD68, PD1, CD8A	NA
HGSOC-14	√				high-grade serous ovarian cancer	Ⅳ	mIHC	SPP1, CD68, HIF1A, PANCK	NA
HGSOC-15	√				high-grade serous ovarian cancer	Ⅳ	mIHC	SELENOP, CD68, GZMH, CD8A	NA
HGSOC-16			√		high-grade serous ovarian cancer	Ⅲ	mIHC	SELENOP, CD68	long
HGSOC-17			√		high-grade serous ovarian cancer	Ⅲ	mIHC	SELENOP, CD68	long
HGSOC-18			√		high-grade serous ovarian cancer	Ⅲ	mIHC	SELENOP, CD68	long
HGSOC-19			√		high-grade serous ovarian cancer	Ⅳ	mIHC	SELENOP, CD68	long
HGSOC-20			√		high-grade serous ovarian cancer	Ⅲ	mIHC	SELENOP, CD68	long
HGSOC-21			√		high-grade serous ovarian cancer	Ⅲ	mIHC	SELENOP, CD68	short
HGSOC-22			√		high-grade serous ovarian cancer	Ⅲ	mIHC	SELENOP, CD68	short
HGSOC-23			√		high-grade serous ovarian cancer	Ⅳ	mIHC	SELENOP, CD68	short
HGSOC-24			√		high-grade serous ovarian cancer	Ⅲ	mIHC	SELENOP, CD68	short
HGSOC-25			√		high-grade serous ovarian cancer	Ⅲ	mIHC	SELENOP, CD68	short
