# Supplementary material for: Hypoxia-driven remodeling of SELENOP+ macrophages shapes T cell dynamics and promotes ovarian cancer metastasis
Source: Nat Commun. 2026 Jan 12;17:1097. doi: 10.1038/s41467-025-67859-2 (PMC12852879; doi:10.1038/s41467-025-67859-2)
Supplement: Supplementary file 10 — Supplementary Data 8 [file 41467_2025_67859_MOESM10_ESM.xlsx]

## Sheet: Supplementary Data 8
Supplementary Data 8.The dynamic alterations in the top-scoring 50 genes of MP6 across different groups
Gene	Average expression of the gene in EAT	Average expression of the gene in LAT	Average expression of the gene in Met	P-value* for the comparison of gene expression between EAT and LAT	P-value* for the comparison of gene expression between LAT and Met
AC005343.4	0	0	0	0.0119	0.00468
AC022092.1	0	0	0	0.615	0.507
AC025917.1	0.001	0	0.001	0.031	0.49
AC068228.3	0.002	0	0.001	5.3e-06	0.401
AC073593.2	0.004	0.001	0.001	8.39e-08	0.426
AC109809.1	0.001	0.001	0.001	0.819	0.644
ADM	0.029	0.083	0.153	5.44e-14	3.23e-35
AL158063.1	0.002	0.001	0.001	0.674	0.0284
AL356311.1	0	0	0	0.0914	0.0206
ALDOA	0.178	0.178	0.136	3.47e-12	4.22e-26
ANKRD37	0.175	0.264	0.194	8.68e-06	2.7e-25
BNIP3	0.343	0.446	0.609	0.000646	0.479
BNIP3L	0.376	0.396	0.331	4.26e-05	1.26e-49
C4orf3	0.866	0.916	0.713	0.00095	489
COX20	0.809	0.789	0.649	0.000477	2.04e-71
DDIT4	0.361	0.256	0.385	4.23e-31	6.32e-17
EIF1	2.052	2.086	2.168	2.54e-13	5.47e-41
ENO1	1.539	1.31	1.552	1.18e-33	4.36e-78
ENO2	0.074	0.105	0.139	7.04e-05	6.97e-05
ERO1A	0.198	0.346	0.396	3.28e-30	0.0388
FAM162A	0.749	0.675	0.719	1.89e-19	2.76e-05
FAM226B	0.001	0.002	0.001	0.135	4.93e-06
FTH1	4.029	3.769	4.034	7.9e-79	1.83e-131
FTL	2.051	3.108	3.565	0	1.1e-183
FUT11	0.058	0.069	0.068	0.604	0.000492
GAPDH	2.928	2.788	2.824	8.13e-25	9.14e-34
GAS5	1.761	1.702	1.161	0.712	1.4e-238
LDHA	1.51	1.19	1.026	3.01e-81	2.69e-35
LUZP2	0.001	0	0	5.34e-06	0.0734
MIF	2.451	2.6	2.463	2.88e-37	0.00329
NDRG1	0.603	0.494	0.531	1.12e-64	0.0166
NDUFA4L2	0.023	0.082	0.321	3.35e-22	1.6e-124
NRN1	0.002	0.006	0.005	5.13e-05	0.658
NXPH4	0.013	0.062	0.178	5.36e-40	9.04e-60
OVOL3	0.001	0	0.001	0.153	0.745
P4HA1	0.261	0.354	0.391	3.62e-08	3.81e-05
PGK1	1.05	1.092	1.184	2.49e-07	1.21e-06
PLD5	0	0	0	0.965	0.635
PLIN2	0.105	0.444	0.341	4.29e-177	5.63e-65
PLOD2	0.265	0.179	0.358	1.55e-78	6.73e-47
RNASET2	0.597	0.842	0.732	1.38e-40	2.36e-40
SLC2A1	0.378	0.472	0.56	0.458	0.229
SOX4	0.835	1.204	1.156	6.49e-70	2.42e-05
SQSTM1	1.11	0.895	0.908	2.78e-64	0.016
STC1	0.01	0.121	0.055	5.1e-55	5.39e-24
STC2	0.053	0.047	0.137	2.94e-06	8.44e-95
TMSB10	3.33	3.452	3.379	4.82e-31	0.0292
VEGFA	0.436	0.52	0.604	0.0982	0.45
VKORC1	0.531	0.427	0.414	1.14e-49	2.87e-21
ZFAS1	1.609	1.465	1.076	7.2e-06	8.11e-143
P-value* : P-value are calculated by the two-sided Kruskal-Wallis Wilcoxon test with Bonferroni post hoc test.
