# Supplementary material for: Hypoxia-driven remodeling of SELENOP+ macrophages shapes T cell dynamics and promotes ovarian cancer metastasis
Source: Nat Commun. 2026 Jan 12;17:1097. doi: 10.1038/s41467-025-67859-2 (PMC12852879; doi:10.1038/s41467-025-67859-2)
Supplement: Supplementary file 12 — Supplementary Data 10 [file 41467_2025_67859_MOESM12_ESM.xlsx]

## Sheet: Supplementary Data 10
Supplementary Data 10. shRNA and sgRNA used in the study.
Gene	Guide Sequence	Order Number	Item Number
Human
sgEPHB2	TGGTCCGTAGCCAGTTGTTC	HH20250308DY-LV01	HBLV-h-EPHB2-cas9-gRNA2-PURO
OE-SELENOP	ATGGACTACAAGGATGACGATGACAAGGATTACAAAGACGACGATGATAAGGACTATAAGGATGATGACGACAAAATGTGGAGAAGCCTGGGGCTTGCCCTGGCTCTCTGTCTCCTCCCATCGGGAGGAACAGAGAGCCAGGACCAAAGCTCCTTATGTAAGCAACCCCCAGCCTGGAGCATAAGAGATCAAGATCCAATGCTAAACTCCAATGGTTCAGTGACTGTGGTTGCTCTTCTTCAAGCCAGCTGATACCTGTGCATACTGCAGGCATCTAAATTAGAAGACCTGCGAGTAAAACTGAAGAAAGAAGGATATTCTAATATTTCTTATATTGTTGTTAATCATCAAGGAATCTCTTCTCGATTAAAATACACACATCTTAAGAATAAGGTTTCA…	HH20250304DY-LVP01	HBLV-h-SELENOP-3xflag-ZsGreen-PURO
Mouse
shNC-BSD	TTCTCCGAACGTGTCACGTAA	HH20250326DY-LV02	HBLV-BSD NC
shEphb2-1	CGAGGTTGTCCATCAGGAACCTTCA	HH20250326DY-LV02	HBLV-m-Ephb2 shRNA2-BSD
shEphb2-2	CGCGAGGATCTTGTTTACAACATCA	HH20250326DY-LV02	HBLV-m-Ephb2 shRNA3-BSD
shSelenop-1	CATCAAGGATCTCCTTCCCAATTAA	HH20250326DY-LV01	HBLV-m-selenop shRNA1-BSD
shSelenop-2	CAGACAAGAAGAAGATGGCATAGAT	HH20250326DY-LV01	HBLV-m-selenop shRNA1-BSD
OE-Selenop	atgtggagaagcctagggcttgccctggctctctgtctcctcccctatggaggagcagagagccaaggccaaagctctgcttgttacaaagccccggagtggtacataggagatcaaaatccaatgctaaactcagagggcaaagtgacagtggttgctcttcttcaagccagctgatacttgtgtcttctgcaggcatccagattggaagacctgcgcataaaactagaaagccaaggatattttaacatctcttacattgttgttaaccatcaaggatctccttcccaattaaaacactcacatcttaaaaagcaggtgtcagaacacatcgcagtgtacagacaagaagaagatggcatagatgtctggactctcttaaatggaaacaaagatgac…	HH20250607DY-LVP01	HBLV-m-Selenop-3xflag-ZsGreen-PURO
