# Supplementary material for: Hypoxia-driven remodeling of SELENOP+ macrophages shapes T cell dynamics and promotes ovarian cancer metastasis
Source: Nat Commun. 2026 Jan 12;17:1097. doi: 10.1038/s41467-025-67859-2 (PMC12852879; doi:10.1038/s41467-025-67859-2)
Supplement: Supplementary file 15 — Source Data [file 41467_2025_67859_MOESM15_ESM.xlsx]

## Sheet: Fig. 1e
Fig. 1e	Group	B/Plasma cell	CAF	Endothelial cell	Epithelial cell	Fibroblast	Mesothelial cell	Myeloid cell	NK	SMC/Pericyte	T
	Fluid sites	500	93	0	236	83	465	13492	1969	11	8121
	Solid sites	2926	6144	1512	21038	2777	408	17212	2344	2497	11027
	Statistic	Value
	Test	Pearson's Chi-squared test
	Data	table_data
	X-squared	19757
	df	9
	p-value	< 2.2e-16
	Group	B/Plasma cell	CAF	Endothelial cell	Epithelial cell	Fibroblast	Mesothelial cell	Myeloid cell	NK	SMC/Pericyte	T
	Met	1442	4778	590	8628	1305	329	10573	997	1221	6351
	EAT	11	547	190	3232	644	20	1016	589	261	1154
	LAT	1473	819	732	9178	828	59	5623	758	1015	3522
	Statistic	Value
	Test	Pearson's Chi-squared test
	Data	table_data
	X-squared	5283.3
	df	18
	p-value	< 2.2e-16

## Sheet: Fig. 1f
Fig. 1f		Nor.Ovr	EAT	LAT	Met	PLF.UF	PLF.EOT	Ascite
	Epithelial cell	0	3232	9178	8628	0	1	235
	Endothelial cell	1346	190	732	590	0	0	0
	B/Plasma cell	5	11	1473	1442	74	32	468
	T	44	1154	3522	6351	5987	2059	6062
	NK	5	589	758	997	1319	510	1459
	Myeloid cell	62	1016	5623	10573	15630	2873	10619
	Fibroblast	12597	644	828	1305	19	2	81
	CAF	710	547	819	4778	8	1	92
	SMC/Pericyte	8087	261	1015	1221	0	0	11
	Mesothelial cell	2	20	59	329	116	73	392

## Sheet: Fig. 2a
Fig. 2a		avg.exp	pct.exp	features.plot	id	avg.exp.scaled	feature.groups
	CCR7	2.27486	47.191	CCR7	T01_CD8T-CCR7	2.46756	T1
	SELL	2.51529	49.563	SELL	T01_CD8T-CCR7	2.48601	T1
	IL7R	20.2181	93.3833	IL7R	T01_CD8T-CCR7	1.35792	T1
	GZMK	7.865	64.5443	GZMK	T01_CD8T-CCR7	-0.20751	T2
	DUSP2	4.52813	53.3084	DUSP2	T01_CD8T-CCR7	-0.25948	T2
	EOMES	0.327035	12.8589	EOMES	T01_CD8T-CCR7	-1.46839	T2
	XCL2	0.734948	17.8527	XCL2	T01_CD8T-CCR7	-1.22419	T3
	XCL1	0.511893	9.73783	XCL1	T01_CD8T-CCR7	-0.59959	T3
	ITGA1	0.477603	11.985	ITGA1	T01_CD8T-CCR7	-1.02073	T3
	GZMH	0.58387	12.3596	GZMH	T01_CD8T-CCR7	-1.30599	T4
	CCL4	4.58954	32.0849	CCL4	T01_CD8T-CCR7	-1.75589	T4
	CCL4L2	1.00789	14.8564	CCL4L2	T01_CD8T-CCR7	-1.48283	T4
	NKG7	6.29874	69.1636	NKG7	T01_CD8T-CCR7	-1.39401	T5
	KLRD1	1.25371	22.7216	KLRD1	T01_CD8T-CCR7	-0.9663	T5
	GNLY	2.62427	9.73783	GNLY	T01_CD8T-CCR7	-0.58902	T5
	CXCL13	0.02386	0.374532	CXCL13	T01_CD8T-CCR7	-0.54418	T6
	CTLA4	0.25869	6.61673	CTLA4	T01_CD8T-CCR7	-0.34927	T6
	TIGIT	1.24132	31.0861	TIGIT	T01_CD8T-CCR7	-0.36762	T6
	IFIT3	0.372134	11.236	IFIT3	T01_CD8T-CCR7	-0.37971	T7
	IFIT1	0.431727	10.8614	IFIT1	T01_CD8T-CCR7	-0.29807	T7
	IFIT2	0.198838	7.61548	IFIT2	T01_CD8T-CCR7	-0.43148	T7
	KLRB1	0.953811	16.8539	KLRB1	T01_CD8T-CCR7	-0.6323	T8
	SLC4A10	0.030898	1.1236	SLC4A10	T01_CD8T-CCR7	-0.34216	T8
	NCR3	0.454328	15.1061	NCR3	T01_CD8T-CCR7	-0.35528	T8
	TRDC	0.354942	4.86891	TRDC	T01_CD8T-CCR7	-0.46503	T9
	TRGC1	0.379729	10.6117	TRGC1	T01_CD8T-CCR7	-0.56747	T9
	TRDV2	0.001711	0.124844	TRDV2	T01_CD8T-CCR7	-0.38564	T9
	CCR71	0.899679	16.4546	CCR7	T07_CD8T-IFIT3	0.535452	T1
	SELL1	0.782982	19.1688	SELL	T07_CD8T-IFIT3	0.211664	T1
	IL7R1	10.2483	50.3817	IL7R	T07_CD8T-IFIT3	0.113385	T1
	GZMK1	8.48908	61.4928	GZMK	T07_CD8T-IFIT3	-0.06612	T2
	DUSP21	6.60681	62.341	DUSP2	T07_CD8T-IFIT3	1.08289	T2
	EOMES1	0.837467	22.307	EOMES	T07_CD8T-IFIT3	-0.48867	T2
	XCL21	1.85752	29.9406	XCL2	T07_CD8T-IFIT3	-0.32345	T3
	XCL11	0.811416	13.486	XCL1	T07_CD8T-IFIT3	-0.30097	T3
	ITGA11	1.06927	24.5123	ITGA1	T07_CD8T-IFIT3	-0.36589	T3
	GZMH1	4.12352	49.5335	GZMH	T07_CD8T-IFIT3	-0.1948	T4
	CCL41	27.8504	68.7871	CCL4	T07_CD8T-IFIT3	0.447308	T4
	CCL4L21	12.409	46.9042	CCL4L2	T07_CD8T-IFIT3	0.54118	T4
	NKG71	14.3661	73.961	NKG7	T07_CD8T-IFIT3	-0.51342	T5
	KLRD11	2.15698	29.9406	KLRD1	T07_CD8T-IFIT3	-0.59345	T5
	GNLY1	6.21481	16.285	GNLY	T07_CD8T-IFIT3	-0.25804	T5
	CXCL131	3.43578	11.9593	CXCL13	T07_CD8T-IFIT3	0.793254	T6
	CTLA41	0.792663	16.4546	CTLA4	T07_CD8T-IFIT3	0.208042	T6
	TIGIT1	2.259	39.4402	TIGIT	T07_CD8T-IFIT3	0.289296	T6
	IFIT31	6.82647	68.363	IFIT3	T07_CD8T-IFIT3	2.5	T7
	IFIT11	4.81418	65.3944	IFIT1	T07_CD8T-IFIT3	2.5	T7
	IFIT21	4.48911	52.7566	IFIT2	T07_CD8T-IFIT3	2.5	T7
	KLRB11	1.89555	22.816	KLRB1	T07_CD8T-IFIT3	-0.45623	T8
	SLC4A101	0.052831	1.69635	SLC4A10	T07_CD8T-IFIT3	-0.32038	T8
	NCR31	0.341236	9.83885	NCR3	T07_CD8T-IFIT3	-0.47781	T8
	TRDC1	0.796025	8.48176	TRDC	T07_CD8T-IFIT3	-0.3606	T9
	TRGC11	0.846081	14.5886	TRGC1	T07_CD8T-IFIT3	-0.35496	T9
	TRDV21	0.022304	0.678541	TRDV2	T07_CD8T-IFIT3	-0.29273	T9
	CCR72	0.208298	7.32833	CCR7	T08_CD8T-SLC4A10	-0.43592	T1
	SELL2	0.12348	4.50087	SELL	T08_CD8T-SLC4A10	-0.6542	T1
	IL7R2	23.0882	93.7103	IL7R	T08_CD8T-SLC4A10	1.71621	T1
	GZMK2	7.88841	74.2066	GZMK	T08_CD8T-SLC4A10	-0.20221	T2
	DUSP22	3.42703	41.2579	DUSP2	T08_CD8T-SLC4A10	-0.97055	T2
	EOMES2	1.32077	41.2579	EOMES	T08_CD8T-SLC4A10	0.438987	T2
	XCL22	0.300969	7.09752	XCL2	T08_CD8T-SLC4A10	-1.57241	T3
	XCL12	0.120779	3.28909	XCL1	T08_CD8T-SLC4A10	-0.98953	T3
	ITGA12	0.470943	13.2141	ITGA1	T08_CD8T-SLC4A10	-1.0281	T3
	GZMH2	0.878275	19.85	GZMH	T08_CD8T-SLC4A10	-1.21357	T4
	CCL42	10.2195	63.0698	CCL4	T08_CD8T-SLC4A10	-1.22264	T4
	CCL4L22	2.54651	31.1598	CCL4L2	T08_CD8T-SLC4A10	-1.20968	T4
	NKG72	13.9666	88.517	NKG7	T08_CD8T-SLC4A10	-0.55703	T5
	KLRD12	1.96205	35.4299	KLRD1	T08_CD8T-SLC4A10	-0.67392	T5
	GNLY2	2.26459	18.4651	GNLY	T08_CD8T-SLC4A10	-0.62218	T5
	CXCL132	0.100853	0.750144	CXCL13	T08_CD8T-SLC4A10	-0.514	T6
	CTLA42	0.122465	2.48125	CTLA4	T08_CD8T-SLC4A10	-0.49145	T6
	TIGIT2	0.226941	7.55915	TIGIT	T08_CD8T-SLC4A10	-1.02241	T6
	IFIT32	0.349006	9.11714	IFIT3	T08_CD8T-SLC4A10	-0.39062	T7
	IFIT12	0.250285	6.98211	IFIT1	T08_CD8T-SLC4A10	-0.4204	T7
	IFIT22	0.292629	8.88632	IFIT2	T08_CD8T-SLC4A10	-0.36382	T7
	KLRB12	17.6834	89.1518	KLRB1	T08_CD8T-SLC4A10	2.49551	T8
	SLC4A102	3.05627	63.4737	SLC4A10	T08_CD8T-SLC4A10	2.5	T8
	NCR32	3.10094	62.3774	NCR3	T08_CD8T-SLC4A10	2.5	T8
	TRDC2	0.691563	6.7513	TRDC	T08_CD8T-SLC4A10	-0.38533	T9
	TRGC12	1.18555	24.4662	TRGC1	T08_CD8T-SLC4A10	-0.20026	T9
	TRDV22	0.023126	0.923254	TRDV2	T08_CD8T-SLC4A10	-0.28902	T9
	CCR73	0.045177	1.75316	CCR7	T06_CD8T-CXCL13	-0.66511	T1
	SELL3	0.155135	5.82048	SELL	T06_CD8T-CXCL13	-0.61264	T1
	IL7R3	0.735103	12.8331	IL7R	T06_CD8T-CXCL13	-1.07416	T1
	GZMK3	4.06914	34.7125	GZMK	T06_CD8T-CXCL13	-1.06749	T2
	DUSP23	4.93979	55.1192	DUSP2	T06_CD8T-CXCL13	0.006362	T2
	EOMES3	0.806408	21.669	EOMES	T06_CD8T-CXCL13	-0.54828	T2
	XCL23	1.54813	27.6297	XCL2	T06_CD8T-CXCL13	-0.5717	T3
	XCL13	0.671474	13.4642	XCL1	T06_CD8T-CXCL13	-0.44049	T3
	ITGA13	2.45157	47.9663	ITGA1	T06_CD8T-CXCL13	1.164	T3
	GZMH3	6.16197	72.0196	GZMH	T06_CD8T-CXCL13	0.445123	T4
	CCL43	31.209	90.4628	CCL4	T06_CD8T-CXCL13	0.765421	T4
	CCL4L23	15.8912	55.6101	CCL4L2	T06_CD8T-CXCL13	1.15938	T4
	NKG73	22.5588	95.7223	NKG7	T06_CD8T-CXCL13	0.380846	T5
	KLRD13	2.12248	31.2062	KLRD1	T06_CD8T-CXCL13	-0.6077	T5
	GNLY3	12.9849	34.2917	GNLY	T06_CD8T-CXCL13	0.36604	T5
	CXCL133	7.5308	45.9327	CXCL13	T06_CD8T-CXCL13	2.39846	T6
	CTLA43	3.06425	49.6494	CTLA4	T06_CD8T-CXCL13	2.5	T6
	TIGIT3	5.43255	71.5989	TIGIT	T06_CD8T-CXCL13	2.33784	T6
	IFIT33	0.743721	17.251	IFIT3	T06_CD8T-CXCL13	-0.20455	T7
	IFIT13	0.69288	17.6718	IFIT1	T06_CD8T-CXCL13	-0.122	T7
	IFIT23	0.42974	13.324	IFIT2	T06_CD8T-CXCL13	-0.2649	T7
	KLRB13	2.08976	25.526	KLRB1	T06_CD8T-CXCL13	-0.41992	T8
	SLC4A103	0.008612	0.280505	SLC4A10	T06_CD8T-CXCL13	-0.36428	T8
	NCR33	0.306433	10.4488	NCR3	T06_CD8T-CXCL13	-0.51552	T8
	TRDC3	0.203528	2.6648	TRDC	T06_CD8T-CXCL13	-0.50088	T9
	TRGC13	0.667685	14.9369	TRGC1	T06_CD8T-CXCL13	-0.43625	T9
	TRDV23	0.005007	0.210379	TRDV2	T06_CD8T-CXCL13	-0.37077	T9
	CCR74	0.097917	3.49398	CCR7	T04_CD8T-GZMH	-0.59101	T1
	SELL4	0.161772	5.78313	SELL	T04_CD8T-GZMH	-0.60392	T1
	IL7R4	1.13552	14.8795	IL7R	T04_CD8T-GZMH	-1.02418	T1
	GZMK4	13.915	88.253	GZMK	T04_CD8T-GZMH	1.16317	T2
	DUSP24	5.00202	51.6868	DUSP2	T04_CD8T-GZMH	0.046549	T2
	EOMES4	1.70572	44.6386	EOMES	T04_CD8T-GZMH	1.17786	T2
	XCL24	2.72065	50.6024	XCL2	T04_CD8T-GZMH	0.369113	T3
	XCL14	0.728107	16.2048	XCL1	T04_CD8T-GZMH	-0.38403	T3
	ITGA14	2.11485	44.759	ITGA1	T04_CD8T-GZMH	0.791332	T3
	GZMH4	8.4135	84.4578	GZMH	T04_CD8T-GZMH	1.15194	T4
	CCL44	32.9511	93.7349	CCL4	T04_CD8T-GZMH	0.930431	T4
	CCL4L24	14.9885	57.6506	CCL4L2	T04_CD8T-GZMH	0.99911	T4
	NKG74	21.8015	97.4096	NKG7	T04_CD8T-GZMH	0.298191	T5
	KLRD14	3.0333	41.3855	KLRD1	T04_CD8T-GZMH	-0.23173	T5
	GNLY4	2.38247	11.0241	GNLY	T04_CD8T-GZMH	-0.61131	T5
	CXCL134	1.17222	9.51807	CXCL13	T04_CD8T-GZMH	-0.09404	T6
	CTLA44	0.577853	12.2289	CTLA4	T04_CD8T-GZMH	-0.01616	T6
	TIGIT4	2.14445	44.0964	TIGIT	T04_CD8T-GZMH	0.215354	T6
	IFIT34	0.41966	12.2289	IFIT3	T04_CD8T-GZMH	-0.35731	T7
	IFIT14	0.321304	9.27711	IFIT1	T04_CD8T-GZMH	-0.37252	T7
	IFIT24	0.309699	10.7831	IFIT2	T04_CD8T-GZMH	-0.3515	T7
	KLRB14	1.09904	14.6988	KLRB1	T04_CD8T-GZMH	-0.60515	T8
	SLC4A104	0.006582	0.301205	SLC4A10	T04_CD8T-GZMH	-0.3663	T8
	NCR34	0.305681	10.8434	NCR3	T04_CD8T-GZMH	-0.51634	T8
	TRDC4	0.306255	3.79518	TRDC	T04_CD8T-GZMH	-0.47656	T9
	TRGC14	0.581018	13.9157	TRGC1	T04_CD8T-GZMH	-0.47574	T9
	TRDV24	0.002054	0.120482	TRDV2	T04_CD8T-GZMH	-0.38409	T9
	CCR75	0.029965	1.23196	CCR7	T05_CD8T-GNLY	-0.68648	T1
	SELL5	0.414538	11.7564	SELL	T05_CD8T-GNLY	-0.27207	T1
	IL7R5	2.64829	26.5752	IL7R	T05_CD8T-GNLY	-0.83534	T1
	GZMK5	5.11849	44.8434	GZMK	T05_CD8T-GNLY	-0.82975	T2
	DUSP25	3.76245	42.2386	DUSP2	T05_CD8T-GNLY	-0.75394	T2
	EOMES5	1.43743	38.754	EOMES	T05_CD8T-GNLY	0.662907	T2
	XCL25	3.45639	55.1566	XCL2	T05_CD8T-GNLY	0.959461	T3
	XCL15	1.63668	21.5065	XCL1	T05_CD8T-GNLY	0.521808	T3
	ITGA15	0.903134	19.5002	ITGA1	T05_CD8T-GNLY	-0.54976	T3
	GZMH5	9.95839	79.8662	GZMH	T05_CD8T-GNLY	1.63692	T4
	CCL45	19.3479	87.4692	CCL4	T05_CD8T-GNLY	-0.35803	T4
	CCL4L25	6.43056	47.9057	CCL4L2	T05_CD8T-GNLY	-0.52016	T4
	NKG75	37.6463	98.768	NKG7	T05_CD8T-GNLY	2.02772	T5
	KLRD15	8.19931	81.0278	KLRD1	T05_CD8T-GNLY	1.90065	T5
	GNLY5	36.3041	65.1883	GNLY	T05_CD8T-GNLY	2.5	T5
	CXCL135	0.037092	0.492784	CXCL13	T05_CD8T-GNLY	-0.539	T6
	CTLA45	0.10441	2.67511	CTLA4	T05_CD8T-GNLY	-0.5103	T6
	TIGIT5	1.67025	38.9299	TIGIT	T05_CD8T-GNLY	-0.09075	T6
	IFIT35	0.476834	13.622	IFIT3	T05_CD8T-GNLY	-0.33036	T7
	IFIT15	0.306128	8.30693	IFIT1	T05_CD8T-GNLY	-0.38275	T7
	IFIT25	0.389496	12.4252	IFIT2	T05_CD8T-GNLY	-0.29394	T7
	KLRB15	2.95147	36.3956	KLRB1	T05_CD8T-GNLY	-0.25881	T8
	SLC4A105	0.009605	0.387188	SLC4A10	T05_CD8T-GNLY	-0.3633	T8
	NCR35	1.00721	29.2503	NCR3	T05_CD8T-GNLY	0.243769	T8
	TRDC5	5.15679	42.837	TRDC	T05_CD8T-GNLY	0.671918	T9
	TRGC15	2.16285	33.7557	TRGC1	T05_CD8T-GNLY	0.245083	T9
	TRDV25	0.047026	2.00634	TRDV2	T05_CD8T-GNLY	-0.1812	T9
	CCR76	0.394507	10.8018	CCR7	T02_CD8T-GZMK	-0.1743	T1
	SELL6	0.506935	13.1735	SELL	T02_CD8T-GZMK	-0.15076	T1
	IL7R6	5.34499	39.8299	IL7R	T02_CD8T-GZMK	-0.49871	T1
	GZMK6	15.5249	87.9866	GZMK	T02_CD8T-GZMK	1.52788	T2
	DUSP26	7.08943	58.7007	DUSP2	T02_CD8T-GZMK	1.39456	T2
	EOMES6	1.71637	40.3454	EOMES	T02_CD8T-GZMK	1.1983	T2
	XCL26	2.50803	41.0673	XCL2	T02_CD8T-GZMK	0.198508	T3
	XCL16	0.614094	11.1111	XCL1	T02_CD8T-GZMK	-0.4977	T3
	ITGA16	0.999389	20.8817	ITGA1	T02_CD8T-GZMK	-0.44323	T3
	GZMH6	5.96977	62.3872	GZMH	T02_CD8T-GZMK	0.384786	T4
	CCL46	31.5675	85.6922	CCL4	T02_CD8T-GZMK	0.799375	T4
	CCL4L26	14.248	50.5543	CCL4L2	T02_CD8T-GZMK	0.867665	T4
	NKG76	20.2665	93.9417	NKG7	T02_CD8T-GZMK	0.130632	T5
	KLRD16	2.97905	37.0972	KLRD1	T02_CD8T-GZMK	-0.25413	T5
	GNLY6	2.69745	10.8275	GNLY	T02_CD8T-GZMK	-0.58228	T5
	CXCL136	0.319754	2.03661	CXCL13	T02_CD8T-GZMK	-0.4282	T6
	CTLA46	0.177286	4.099	CTLA4	T02_CD8T-GZMK	-0.43424	T6
	TIGIT6	1.98459	40.1392	TIGIT	T02_CD8T-GZMK	0.112163	T6
	IFIT36	0.506173	9.87368	IFIT3	T02_CD8T-GZMK	-0.31653	T7
	IFIT16	0.391681	7.96597	IFIT1	T02_CD8T-GZMK	-0.32507	T7
	IFIT26	0.374195	9.61588	IFIT2	T02_CD8T-GZMK	-0.30498	T7
	KLRB16	1.2681	15.2617	KLRB1	T02_CD8T-GZMK	-0.57354	T8
	SLC4A106	0.004924	0.180459	SLC4A10	T02_CD8T-GZMK	-0.36794	T8
	NCR36	0.295504	8.63625	NCR3	T02_CD8T-GZMK	-0.52737	T8
	TRDC6	0.442555	4.76927	TRDC	T02_CD8T-GZMK	-0.44429	T9
	TRGC16	0.714502	14.3851	TRGC1	T02_CD8T-GZMK	-0.41491	T9
	TRDV26	0.00508	0.128899	TRDV2	T02_CD8T-GZMK	-0.37044	T9
	CCR77	0.257951	7.56881	CCR7	T03_CD8T-XCL1	-0.36616	T1
	SELL7	0.115297	3.82263	SELL	T03_CD8T-XCL1	-0.66494	T1
	IL7R7	11.0929	71.3303	IL7R	T03_CD8T-XCL1	0.218811	T1
	GZMK7	3.29902	40.5199	GZMK	T03_CD8T-XCL1	-1.24197	T2
	DUSP27	2.56249	32.8746	DUSP2	T03_CD8T-XCL1	-1.52885	T2
	EOMES7	0.406546	14.4495	EOMES	T03_CD8T-XCL1	-1.31578	T2
	XCL27	3.96018	64.3731	XCL2	T03_CD8T-XCL1	1.3637	T3
	XCL17	3.4879	53.0581	XCL1	T03_CD8T-XCL1	2.36746	T3
	ITGA17	3.01065	62.6147	ITGA1	T03_CD8T-XCL1	1.78278	T3
	GZMH7	3.63783	60.0917	GZMH	T03_CD8T-XCL1	-0.34727	T4
	CCL47	18.0258	75.841	CCL4	T03_CD8T-XCL1	-0.48325	T4
	CCL4L27	5.23469	34.1743	CCL4L2	T03_CD8T-XCL1	-0.73245	T4
	NKG77	10.7214	91.9725	NKG7	T03_CD8T-XCL1	-0.91125	T5
	KLRD17	3.49187	54.1284	KLRD1	T03_CD8T-XCL1	-0.04245	T5
	GNLY7	7.92536	24.6177	GNLY	T03_CD8T-XCL1	-0.10036	T5
	CXCL137	0.068481	0.611621	CXCL13	T03_CD8T-XCL1	-0.52669	T6
	CTLA47	0.179528	4.74006	CTLA4	T03_CD8T-XCL1	-0.4319	T6
	TIGIT7	1.04387	29.4342	TIGIT	T03_CD8T-XCL1	-0.49508	T6
	IFIT37	0.439073	10.3211	IFIT3	T03_CD8T-XCL1	-0.34816	T7
	IFIT17	0.322993	9.32722	IFIT1	T03_CD8T-XCL1	-0.37138	T7
	IFIT27	0.327393	9.09786	IFIT2	T03_CD8T-XCL1	-0.33874	T7
	KLRB17	4.20559	40.2905	KLRB1	T03_CD8T-XCL1	-0.02434	T8
	SLC4A107	0.006144	0.30581	SLC4A10	T03_CD8T-XCL1	-0.36673	T8
	NCR37	0.202878	7.64526	NCR3	T03_CD8T-XCL1	-0.62773	T8
	TRDC7	0.155398	2.44648	TRDC	T03_CD8T-XCL1	-0.51228	T9
	TRGC17	0.77675	16.8196	TRGC1	T03_CD8T-XCL1	-0.38655	T9
	TRDV27	0.001523	0.076453	TRDV2	T03_CD8T-XCL1	-0.38649	T9
	CCR78	0.458761	15.5385	CCR7	T09_CD8T-TRDV2	-0.08403	T1
	SELL8	0.820445	24.7692	SELL	T09_CD8T-TRDV2	0.260849	T1
	IL7R8	9.54881	66.4615	IL7R	T09_CD8T-TRDV2	0.026062	T1
	GZMK8	12.8594	93.3846	GZMK	T09_CD8T-TRDV2	0.924002	T2
	DUSP28	6.4513	68	DUSP2	T09_CD8T-TRDV2	0.982463	T2
	EOMES8	1.27079	38.7692	EOMES	T09_CD8T-TRDV2	0.343058	T2
	XCL28	3.25887	56.9231	XCL2	T09_CD8T-TRDV2	0.800968	T3
	XCL18	1.43731	24.1538	XCL1	T09_CD8T-TRDV2	0.32304	T3
	ITGA18	1.10133	28.4615	ITGA1	T09_CD8T-TRDV2	-0.3304	T3
	GZMH8	2.9693	52.9231	GZMH	T09_CD8T-TRDV2	-0.55714	T4
	CCL48	32.39	85.5385	CCL4	T09_CD8T-TRDV2	0.877278	T4
	CCL4L28	11.4886	48.9231	CCL4L2	T09_CD8T-TRDV2	0.377786	T4
	NKG78	24.0015	98.4615	NKG7	T09_CD8T-TRDV2	0.538324	T5
	KLRD18	7.15365	86	KLRD1	T09_CD8T-TRDV2	1.46903	T5
	GNLY8	7.72867	24.7692	GNLY	T09_CD8T-TRDV2	-0.11849	T5
	CXCL138	0.020253	0.461538	CXCL13	T09_CD8T-TRDV2	-0.5456	T6
	CTLA48	0.062859	1.84615	CTLA4	T09_CD8T-TRDV2	-0.55366	T6
	TIGIT8	0.294525	9.69231	TIGIT	T09_CD8T-TRDV2	-0.97879	T6
	IFIT38	0.465768	11.2308	IFIT3	T09_CD8T-TRDV2	-0.33558	T7
	IFIT18	0.333244	9.07692	IFIT1	T09_CD8T-TRDV2	-0.36447	T7
	IFIT28	0.361344	9.69231	IFIT2	T09_CD8T-TRDV2	-0.31425	T7
	KLRB18	6.87525	73.8461	KLRB1	T09_CD8T-TRDV2	0.474789	T8
	SLC4A108	0.204099	6.61538	SLC4A10	T09_CD8T-TRDV2	-0.17021	T8
	NCR38	1.02582	33.3846	NCR3	T09_CD8T-TRDV2	0.263938	T8
	TRDC8	12.7638	92.9231	TRDC	T09_CD8T-TRDV2	2.47304	T9
	TRGC18	7.31105	87.8461	TRGC1	T09_CD8T-TRDV2	2.5	T9
	TRDV28	0.676867	25.6923	TRDV2	T09_CD8T-TRDV2	2.5	T9

## Sheet: Fig. 2c
Fig. 2c	upper
	sample_group	n	mean	median	q1	q3
	T04_CD8T-GZMH	1660	0.253294	0	0	0
	T06_CD8T-CXCL13	1426	0.108015	0	0	0
	lower
	sample_group	n	mean	median	q1	q3
	T04_CD8T-GZMH	1660	0.659388	0	0	1.33767
	T06_CD8T-CXCL13	1426	0.313719	0	0	0

## Sheet: Fig. 2d
Fig. 2d		T01_CD8-CCR7	T02_CD8-GZMK	T03_CD8-XCL1	T04_CD8-GZMH	T06_CD8-CXCL13	T07_CD8-IFIT3
	T01_CD8-CCR7	0	0.0334571	0.0496146	0.0377118	0.0118064	0.0282087
	T02_CD8-GZMK	0.0334571	0	0.0731884	0.321716	0.135177	0.159084
	T03_CD8-XCL1	0.0496146	0.0731884	0	0.0941164	0.0423318	0.134236
	T04_CD8-GZMH	0.0377118	0.321716	0.0941164	0	0.193399	0.210676
	T06_CD8-CXCL13	0.0118064	0.135177	0.0423318	0.193399	0	0.154722
	T07_CD8-IFIT3	0.0282087	0.159084	0.134236	0.210676	0.154722	0

## Sheet: Fig. 2e
Fig. 2e	sample_group	n	mean	median	q1	q3
	T01_CD8T-CCR7	801	0.095711	0.088394	0.037939	0.138
	T02_CD8T-GZMK	3879	0.207644	0.200333	0.142227	0.263621
	T03_CD8T-XCL1	1308	0.187095	0.179197	0.11575	0.248038
	T04_CD8T-GZMH	1660	0.238375	0.234894	0.174235	0.297924
	T06_CD8T-CXCL13	1426	0.232751	0.23497	0.167288	0.29972
	T07_CD8T-IFIT3	1179	0.181852	0.172212	0.089197	0.260318

## Sheet: Fig. 2f
Fig. 2f	sample_group	n	mean	median	q1	q3
	T01_CD8T-CCR7	801	0.0412655	0.00495238	0	0.0764286
	T02_CD8T-GZMK	3879	0.0533664	0.0280476	0	0.0943571
	T03_CD8T-XCL1	1308	0.0424106	0.0150714	0	0.0813095
	T04_CD8T-GZMH	1660	0.0774392	0.0502143	0	0.122821
	T06_CD8T-CXCL13	1426	0.157575	0.146	0.0739643	0.239333
	T07_CD8T-IFIT3	1179	0.0700796	0.0381905	0	0.112833

## Sheet: Fig. 2j
Fig. 2j	left
	sample_group	n	mean	median	q1	q3
	Met	329	0.242802	0.236697	0.172303	0.304424
	EAT	66	0.290033	0.289576	0.230068	0.351576
	LAT	194	0.256601	0.246758	0.176538	0.32572
	right
	sample_group	n	mean	median	q1	q3
	Met	329	0.0966968	0.0671905	0	0.154
	EAT	66	0.166565	0.13881	0.0877024	0.260107
	LAT	194	0.115513	0.110667	0.0292857	0.177917

## Sheet: Fig. 2k
Fig. 2k	left
	sample_group	n	mean	median	q1	q3
	Met	503	0.239967	0.244364	0.176848	0.303985
	EAT	120	0.259721	0.265576	0.187811	0.327735
	LAT	331	0.237999	0.241758	0.161606	0.314212
	right
	sample_group	n	mean	median	q1	q3
	Met	503	0.184744	0.179143	0.0976429	0.262429
	EAT	120	0.205383	0.205643	0.135643	0.259321
	LAT	331	0.194028	0.189571	0.116214	0.269

## Sheet: Fig. 3a
Fig. 3a		avg.exp	pct.exp	features.plot	id	avg.exp.scaled	feature.groups
	CD1C	0.107161	9.5271	CD1C	M05_Mono-FCN1	-0.36259	T1
	FCER1A	0.049196	3.69348	FCER1A	M05_Mono-FCN1	-0.41291	T1
	CLEC10A	2.42571	69.9689	CLEC10A	M05_Mono-FCN1	0.283938	T1
	IRF8	0.631846	44.4184	IRF8	M05_Mono-FCN1	-0.43626	T2
	CLEC9A	0.004998	0.517777	CLEC9A	M05_Mono-FCN1	-0.28358	T2
	XCR1	0.006685	0.773214	XCR1	M05_Mono-FCN1	-0.27984	T2
	MARCKSL1	0.801754	33.9524	MARCKSL1	M05_Mono-FCN1	-0.19852	T3
	LAMP3	0.020012	1.3048	LAMP3	M05_Mono-FCN1	-0.29441	T3
	BIRC3	0.93089	32.3438	BIRC3	M05_Mono-FCN1	-0.34299	T3
	GZMB	0.025171	2.17466	GZMB	M05_Mono-FCN1	-0.28094	T4
	JCHAIN	0.054603	3.16189	JCHAIN	M05_Mono-FCN1	-0.28366	T4
	LILRA4	0.004822	0.545392	LILRA4	M05_Mono-FCN1	-0.27859	T4
	VCAN	14.6114	88.602	VCAN	M05_Mono-FCN1	2.5	T5
	FCN1	13.6374	94.9258	FCN1	M05_Mono-FCN1	2.5	T5
	CD300E	3.49823	78.281	CD300E	M05_Mono-FCN1	2.5	T5
	SELENOP	0.123453	6.90369	SELENOP	M05_Mono-FCN1	-0.52478	T6
	CCL3L1	1.88071	17.4801	CCL3L1	M05_Mono-FCN1	-0.48693	T6
	CCL4L2	1.56482	17.0038	CCL4L2	M05_Mono-FCN1	-0.6225	T6
	FN1	23.6475	79.931	FN1	M05_Mono-FCN1	0.379707	T7
	MARCO	5.08322	78.136	MARCO	M05_Mono-FCN1	0.286892	T7
	LYVE1	2.17398	31.5154	LYVE1	M05_Mono-FCN1	0.269905	T7
	FABP5	8.30115	72.8892	FABP5	M05_Mono-FCN1	0.622148	T8
	DAB2	2.67966	70.1139	DAB2	M05_Mono-FCN1	-0.19681	T8
	LGMN	1.2647	43.2862	LGMN	M05_Mono-FCN1	-0.58899	T8
	MT1G	0.696421	12.1022	MT1G	M05_Mono-FCN1	-0.37711	T9
	SPP1	10.9992	49.5478	SPP1	M05_Mono-FCN1	-0.38639	T9
	CCL20	1.11766	8.18778	CCL20	M05_Mono-FCN1	-0.10308	T9
	CXCL10	3.22641	16.5136	CXCL10	M05_Mono-FCN1	-0.08701	T10
	ISG15	9.4706	81.7121	ISG15	M05_Mono-FCN1	-0.06878	T10
	IFIT1	1.76897	45.4125	IFIT1	M05_Mono-FCN1	-0.24541	T10
	FCGR3B	0.085165	7.45599	FCGR3B	M05_Mono-FCN1	-0.27479	T11
	CXCL8	1.54279	13.9247	CXCL8	M05_Mono-FCN1	-0.33588	T11
	CSF3R	1.49885	67.3248	CSF3R	M05_Mono-FCN1	-0.14596	T11
	TPSB2	0.00678	0.490162	TPSB2	M05_Mono-FCN1	-0.27781	T12
	TPSAB1	0.001614	0.117363	TPSAB1	M05_Mono-FCN1	-0.27752	T12
	KIT	0.000681	0.062133	KIT	M05_Mono-FCN1	-0.28157	T12
	STMN1	0.202301	17.0383	STMN1	M05_Mono-FCN1	-0.58808	T13
	TOP2A	0.02272	1.98136	TOP2A	M05_Mono-FCN1	-0.30573	T13
	MKI67	0.012592	1.04246	MKI67	M05_Mono-FCN1	-0.29986	T13
	CD1C1	0.029884	2.88421	CD1C	M06_Macro-SELENOP	-0.40453	T1
	FCER1A1	0.035694	2.05005	FCER1A	M06_Macro-SELENOP	-0.42043	T1
	CLEC10A1	0.609246	25.1944	CLEC10A	M06_Macro-SELENOP	-0.5425	T1
	IRF81	1.15816	64.2584	IRF8	M06_Macro-SELENOP	-0.32103	T2
	CLEC9A1	0.011315	0.848296	CLEC9A	M06_Macro-SELENOP	-0.27955	T2
	XCR11	0.000929	0.197936	XCR1	M06_Macro-SELENOP	-0.28406	T2
	MARCKSL11	0.295252	22.2678	MARCKSL1	M06_Macro-SELENOP	-0.2973	T3
	LAMP31	0.103762	7.19638	LAMP3	M06_Macro-SELENOP	-0.26207	T3
	BIRC31	2.19019	57.9669	BIRC3	M06_Macro-SELENOP	-0.19561	T3
	GZMB1	0.036846	3.33663	GZMB	M06_Macro-SELENOP	-0.27987	T4
	JCHAIN1	0.109684	9.96748	JCHAIN	M06_Macro-SELENOP	-0.27496	T4
	LILRA41	0.008453	1.15934	LILRA4	M06_Macro-SELENOP	-0.27665	T4
	VCAN1	0.415785	19.1856	VCAN	M06_Macro-SELENOP	-0.52838	T5
	FCN11	0.642331	16.7114	FCN1	M06_Macro-SELENOP	-0.72836	T5
	CD300E1	0.287131	16.3863	CD300E	M06_Macro-SELENOP	-0.55021	T5
	SELENOP1	10.0282	63.2263	SELENOP	M06_Macro-SELENOP	2.5	T6
	CCL3L11	26.8504	78.7785	CCL3L1	M06_Macro-SELENOP	2.5	T6
	CCL4L21	27.3547	79.3723	CCL4L2	M06_Macro-SELENOP	2.5	T6
	FN11	8.21205	75.0318	FN1	M06_Macro-SELENOP	-0.37563	T7
	MARCO1	1.10283	19.2422	MARCO	M06_Macro-SELENOP	-0.52682	T7
	LYVE11	0.705866	14.9017	LYVE1	M06_Macro-SELENOP	-0.35205	T7
	FABP51	4.22921	73.7452	FABP5	M06_Macro-SELENOP	-0.23354	T8
	DAB21	6.60643	90.9798	DAB2	M06_Macro-SELENOP	0.835413	T8
	LGMN1	8.71965	90.6122	LGMN	M06_Macro-SELENOP	1.26593	T8
	MT1G1	1.50674	29.8317	MT1G	M06_Macro-SELENOP	-0.20773	T9
	SPP11	40.1163	85.6779	SPP1	M06_Macro-SELENOP	0.175178	T9
	CCL201	3.02048	32.8149	CCL20	M06_Macro-SELENOP	0.777054	T9
	CXCL101	6.07318	41.0717	CXCL10	M06_Macro-SELENOP	0.31726	T10
	ISG151	11.7197	88.8873	ISG15	M06_Macro-SELENOP	0.178079	T10
	IFIT11	2.85027	57.6983	IFIT1	M06_Macro-SELENOP	0.069019	T10
	FCGR3B1	0.025121	2.33282	FCGR3B	M06_Macro-SELENOP	-0.27985	T11
	CXCL81	8.61815	59.6352	CXCL8	M06_Macro-SELENOP	-0.0096	T11
	CSF3R1	0.760637	54.8706	CSF3R	M06_Macro-SELENOP	-0.25448	T11
	TPSB21	0.04338	3.05387	TPSB2	M06_Macro-SELENOP	-0.27693	T12
	TPSAB11	0.008976	0.466563	TPSAB1	M06_Macro-SELENOP	-0.27709	T12
	KIT1	0.002086	0.141383	KIT	M06_Macro-SELENOP	-0.28093	T12
	STMN11	0.667005	44.069	STMN1	M06_Macro-SELENOP	-0.25797	T13
	TOP2A1	0.055843	5.74014	TOP2A	M06_Macro-SELENOP	-0.26427	T13
	MKI671	0.041013	3.90216	MKI67	M06_Macro-SELENOP	-0.26214	T13
	CD1C2	0.122995	2.10918	CD1C	M11_Neutrophil-CSF3R	-0.354	T1
	FCER1A2	0.171651	1.6129	FCER1A	M11_Neutrophil-CSF3R	-0.34467	T1
	CLEC10A2	0.518356	8.25062	CLEC10A	M11_Neutrophil-CSF3R	-0.58385	T1
	IRF82	0.221064	4.03226	IRF8	M11_Neutrophil-CSF3R	-0.52619	T2
	CLEC9A2	0.035607	0.372208	CLEC9A	M11_Neutrophil-CSF3R	-0.26404	T2
	XCR12	0.012364	0.186104	XCR1	M11_Neutrophil-CSF3R	-0.27568	T2
	MARCKSL12	0.826094	9.36725	MARCKSL1	M11_Neutrophil-CSF3R	-0.19378	T3
	LAMP32	0.216125	2.29528	LAMP3	M11_Neutrophil-CSF3R	-0.21868	T3
	BIRC32	2.22317	20.5335	BIRC3	M11_Neutrophil-CSF3R	-0.19175	T3
	GZMB2	0.128232	1.6129	GZMB	M11_Neutrophil-CSF3R	-0.27147	T4
	JCHAIN2	0.291902	4.03226	JCHAIN	M11_Neutrophil-CSF3R	-0.24616	T4
	LILRA42	0.011044	0.124069	LILRA4	M11_Neutrophil-CSF3R	-0.27527	T4
	VCAN2	3.22829	14.5782	VCAN	M11_Neutrophil-CSF3R	0.19171	T5
	FCN12	2.83481	20.4715	FCN1	M11_Neutrophil-CSF3R	-0.14256	T5
	CD300E2	0.580079	8.18859	CD300E	M11_Neutrophil-CSF3R	-0.24387	T5
	SELENOP2	0.57432	5.95533	SELENOP	M11_Neutrophil-CSF3R	-0.35695	T6
	CCL3L12	10.1389	31.9479	CCL3L1	M11_Neutrophil-CSF3R	0.593727	T6
	CCL4L22	18.8325	36.3524	CCL4L2	M11_Neutrophil-CSF3R	1.49238	T6
	FN12	4.68478	37.0968	FN1	M11_Neutrophil-CSF3R	-0.54824	T7
	MARCO2	0.574032	7.94045	MARCO	M11_Neutrophil-CSF3R	-0.63492	T7
	LYVE12	0.205822	3.10174	LYVE1	M11_Neutrophil-CSF3R	-0.56389	T7
	FABP52	0.959072	11.4144	FABP5	M11_Neutrophil-CSF3R	-0.92074	T8
	DAB22	0.569606	8.56079	DAB2	M11_Neutrophil-CSF3R	-0.75148	T8
	LGMN2	0.56033	7.3201	LGMN	M11_Neutrophil-CSF3R	-0.76425	T8
	MT1G2	0.73055	5.76923	MT1G	M11_Neutrophil-CSF3R	-0.36997	T9
	SPP12	5.86919	32.072	SPP1	M11_Neutrophil-CSF3R	-0.48533	T9
	CCL202	0.935099	6.01737	CCL20	M11_Neutrophil-CSF3R	-0.18752	T9
	CXCL102	0.969132	6.14144	CXCL10	M11_Neutrophil-CSF3R	-0.40756	T10
	ISG152	21.1141	52.8536	ISG15	M11_Neutrophil-CSF3R	1.2092	T10
	IFIT12	9.44857	40.6948	IFIT1	M11_Neutrophil-CSF3R	1.98774	T10
	FCGR3B2	42.8722	71.0918	FCGR3B	M11_Neutrophil-CSF3R	2.5	T11
	CXCL82	79.3541	61.4144	CXCL8	M11_Neutrophil-CSF3R	2.5	T11
	CSF3R2	25.0982	78.2258	CSF3R	M11_Neutrophil-CSF3R	2.5	T11
	TPSB22	0.043269	0.496278	TPSB2	M11_Neutrophil-CSF3R	-0.27694	T12
	TPSAB12	0.008301	0.124069	TPSAB1	M11_Neutrophil-CSF3R	-0.27713	T12
	KIT2	0	0	KIT	M11_Neutrophil-CSF3R	-0.28188	T12
	STMN12	0.287996	3.59802	STMN1	M11_Neutrophil-CSF3R	-0.5272	T13
	TOP2A2	0.139105	1.6129	TOP2A	M11_Neutrophil-CSF3R	-0.16004	T13
	MKI672	0.095567	1.17866	MKI67	M11_Neutrophil-CSF3R	-0.18974	T13
	CD1C3	6.69216	77.3988	CD1C	M01_cDC2-CD1C	2.5	T1
	FCER1A3	6.53179	69.5551	FCER1A	M01_cDC2-CD1C	2.5	T1
	CLEC10A3	8.06422	87.1803	CLEC10A	M01_cDC2-CD1C	2.5	T1
	IRF83	0.394922	36.0874	IRF8	M01_cDC2-CD1C	-0.48813	T2
	CLEC9A3	0.028115	2.91428	CLEC9A	M01_cDC2-CD1C	-0.26883	T2
	XCR13	0.005898	0.697566	XCR1	M01_cDC2-CD1C	-0.28042	T2
	MARCKSL13	0.490894	29.8248	MARCKSL1	M01_cDC2-CD1C	-0.25915	T3
	LAMP33	0.089729	5.87506	LAMP3	M01_cDC2-CD1C	-0.26749	T3
	BIRC33	0.640607	36.2269	BIRC3	M01_cDC2-CD1C	-0.37696	T3
	GZMB3	0.038531	2.26322	GZMB	M01_cDC2-CD1C	-0.27971	T4
	JCHAIN3	0.049792	3.75136	JCHAIN	M01_cDC2-CD1C	-0.28442	T4
	LILRA43	0.00593	0.651062	LILRA4	M01_cDC2-CD1C	-0.27799	T4
	VCAN3	1.89808	37.8701	VCAN	M01_cDC2-CD1C	-0.14887	T5
	FCN13	4.45523	58.8126	FCN1	M01_cDC2-CD1C	0.290393	T5
	CD300E3	0.800612	51.7129	CD300E	M01_cDC2-CD1C	-0.01326	T5
	SELENOP3	0.140892	5.98357	SELENOP	M01_cDC2-CD1C	-0.51829	T6
	CCL3L13	2.14741	24.6939	CCL3L1	M01_cDC2-CD1C	-0.45203	T6
	CCL4L23	2.88371	25.8565	CCL4L2	M01_cDC2-CD1C	-0.46097	T6
	FN13	3.30574	48.4886	FN1	M01_cDC2-CD1C	-0.61572	T7
	MARCO3	0.627552	36.8005	MARCO	M01_cDC2-CD1C	-0.62398	T7
	LYVE13	0.28809	12.3237	LYVE1	M01_cDC2-CD1C	-0.52904	T7
	FABP53	3.76304	69.3071	FABP5	M01_cDC2-CD1C	-0.33151	T8
	DAB23	1.05786	56.4564	DAB2	M01_cDC2-CD1C	-0.62314	T8
	LGMN3	0.686074	43.0631	LGMN	M01_cDC2-CD1C	-0.73296	T8
	MT1G3	0.446028	9.4869	MT1G	M01_cDC2-CD1C	-0.42944	T9
	SPP13	7.71007	34.3823	SPP1	M01_cDC2-CD1C	-0.44983	T9
	CCL203	0.245434	5.255	CCL20	M01_cDC2-CD1C	-0.50652	T9
	CXCL103	1.00633	9.4559	CXCL10	M01_cDC2-CD1C	-0.40228	T10
	ISG153	4.34714	75.2287	ISG15	M01_cDC2-CD1C	-0.63113	T10
	IFIT13	0.840186	34.2893	IFIT1	M01_cDC2-CD1C	-0.5155	T10
	FCGR3B3	0.043095	3.42583	FCGR3B	M01_cDC2-CD1C	-0.27833	T11
	CXCL83	0.661075	14.4784	CXCL8	M01_cDC2-CD1C	-0.37654	T11
	CSF3R3	0.733269	58.177	CSF3R	M01_cDC2-CD1C	-0.25851	T11
	TPSB23	0.068173	3.05379	TPSB2	M01_cDC2-CD1C	-0.27634	T12
	TPSAB13	0.019323	0.558053	TPSAB1	M01_cDC2-CD1C	-0.2765	T12
	KIT3	0.032504	2.91428	KIT	M01_cDC2-CD1C	-0.26712	T12
	STMN13	0.776517	51.5579	STMN1	M01_cDC2-CD1C	-0.18018	T13
	TOP2A3	0.025323	2.43373	TOP2A	M01_cDC2-CD1C	-0.30248	T13
	MKI673	0.035629	3.06929	MKI67	M01_cDC2-CD1C	-0.26929	T13
	CD1C4	0.08488	9.72883	CD1C	M07_Macro-FN1	-0.37468	T1
	FCER1A4	0.042212	4.54329	FCER1A	M07_Macro-FN1	-0.4168	T1
	CLEC10A4	3.39577	91.3654	CLEC10A	M07_Macro-FN1	0.725281	T1
	IRF84	0.572653	56.2322	IRF8	M07_Macro-FN1	-0.44922	T2
	CLEC9A4	0.004734	0.451951	CLEC9A	M07_Macro-FN1	-0.28375	T2
	XCR14	0.033079	5.78021	XCR1	M07_Macro-FN1	-0.2605	T2
	MARCKSL14	0.091674	9.68126	MARCKSL1	M07_Macro-FN1	-0.337	T3
	LAMP34	0.003417	0.618459	LAMP3	M07_Macro-FN1	-0.30081	T3
	BIRC34	0.599774	44.0533	BIRC3	M07_Macro-FN1	-0.38174	T3
	GZMB4	0.017293	3.13987	GZMB	M07_Macro-FN1	-0.28166	T4
	JCHAIN4	0.020111	2.75928	JCHAIN	M07_Macro-FN1	-0.28911	T4
	LILRA44	0.005881	0.856327	LILRA4	M07_Macro-FN1	-0.27802	T4
	VCAN4	1.38424	52.3073	VCAN	M07_Macro-FN1	-0.28043	T5
	FCN14	6.28043	88.6774	FCN1	M07_Macro-FN1	0.778059	T5
	CD300E4	1.73495	67.8877	CD300E	M07_Macro-FN1	0.963774	T5
	SELENOP4	2.07226	52.4263	SELENOP	M07_Macro-FN1	0.200639	T6
	CCL3L14	0.478955	9.82398	CCL3L1	M07_Macro-FN1	-0.67036	T6
	CCL4L24	0.607931	15.4615	CCL4L2	M07_Macro-FN1	-0.7397	T6
	FN14	75.3259	98.5252	FN1	M07_Macro-FN1	2.5	T7
	MARCO4	16.7797	96.5033	MARCO	M07_Macro-FN1	2.5	T7
	LYVE14	7.16056	83.3968	LYVE1	M07_Macro-FN1	2.38243	T7
	FABP54	6.68732	90.7231	FABP5	M07_Macro-FN1	0.283011	T8
	DAB24	5.63006	96.9077	DAB2	M07_Macro-FN1	0.578754	T8
	LGMN4	4.81092	85.4424	LGMN	M07_Macro-FN1	0.293367	T8
	MT1G4	1.54025	26.5937	MT1G	M07_Macro-FN1	-0.20073	T9
	SPP14	5.6543	43.4824	SPP1	M07_Macro-FN1	-0.48948	T9
	CCL204	0.141194	2.61656	CCL20	M07_Macro-FN1	-0.55473	T9
	CXCL104	0.797824	16.3178	CXCL10	M07_Macro-FN1	-0.43189	T10
	ISG154	6.38716	88.725	ISG15	M07_Macro-FN1	-0.40722	T10
	IFIT14	1.46567	60.4424	IFIT1	M07_Macro-FN1	-0.33361	T10
	FCGR3B4	0.094085	13.2969	FCGR3B	M07_Macro-FN1	-0.27404	T11
	CXCL84	0.523545	12.0124	CXCL8	M07_Macro-FN1	-0.38289	T11
	CSF3R4	0.685008	61.0371	CSF3R	M07_Macro-FN1	-0.2656	T11
	TPSB24	0.00438	0.475737	TPSB2	M07_Macro-FN1	-0.27786	T12
	TPSAB14	0.002101	0.214082	TPSAB1	M07_Macro-FN1	-0.27749	T12
	KIT4	0.001016	0.118934	KIT	M07_Macro-FN1	-0.28141	T12
	STMN14	0.136766	16.3892	STMN1	M07_Macro-FN1	-0.63463	T13
	TOP2A4	0.014489	1.95052	TOP2A	M07_Macro-FN1	-0.31604	T13
	MKI674	0.005657	0.927688	MKI67	M07_Macro-FN1	-0.30906	T13
	CD1C5	0.075511	8.85312	CD1C	M08_Macro-FABP5	-0.37977	T1
	FCER1A5	0.040707	4.35111	FCER1A	M08_Macro-FABP5	-0.41764	T1
	CLEC10A5	2.64577	81.1368	CLEC10A	M08_Macro-FABP5	0.384056	T1
	IRF85	0.665231	56.6398	IRF8	M08_Macro-FABP5	-0.42895	T2
	CLEC9A5	0.003266	0.377264	CLEC9A	M08_Macro-FABP5	-0.28469	T2
	XCR15	0.025521	4.32596	XCR1	M08_Macro-FABP5	-0.26604	T2
	MARCKSL15	0.092758	9.55734	MARCKSL1	M08_Macro-FABP5	-0.33679	T3
	LAMP35	0.003387	0.477867	LAMP3	M08_Macro-FABP5	-0.30083	T3
	BIRC35	0.28276	21.8561	BIRC3	M08_Macro-FABP5	-0.41884	T3
	GZMB5	0.019048	3.14386	GZMB	M08_Macro-FABP5	-0.2815	T4
	JCHAIN5	0.030822	3.06841	JCHAIN	M08_Macro-FABP5	-0.28742	T4
	LILRA45	0.005503	0.578471	LILRA4	M08_Macro-FABP5	-0.27822	T4
	VCAN5	1.13366	50.6791	VCAN	M08_Macro-FABP5	-0.34458	T5
	FCN15	3.08443	76.9618	FCN1	M08_Macro-FABP5	-0.07586	T5
	CD300E5	0.507297	31.9919	CD300E	M08_Macro-FABP5	-0.31998	T5
	SELENOP5	2.54539	39.0594	SELENOP	M08_Macro-FABP5	0.376753	T6
	CCL3L15	1.26271	15.7696	CCL3L1	M08_Macro-FABP5	-0.5678	T6
	CCL4L25	1.67821	16.9014	CCL4L2	M08_Macro-FABP5	-0.60862	T6
	FN15	24.3983	88.4557	FN1	M08_Macro-FABP5	0.416447	T7
	MARCO5	8.81106	84.2807	MARCO	M08_Macro-FABP5	1.04897	T7
	LYVE15	5.84997	71.504	LYVE1	M08_Macro-FABP5	1.82721	T7
	FABP55	17.8172	94.6932	FABP5	M08_Macro-FABP5	2.5	T8
	DAB25	13.8957	98.7425	DAB2	M08_Macro-FABP5	2.5	T8
	LGMN5	13.8571	98.0634	LGMN	M08_Macro-FABP5	2.5	T8
	MT1G5	0.736201	16.3481	MT1G	M08_Macro-FABP5	-0.36879	T9
	SPP15	30.0225	72.0825	SPP1	M08_Macro-FABP5	-0.0195	T9
	CCL205	0.102553	2.74145	CCL20	M08_Macro-FABP5	-0.57261	T9
	CXCL105	0.7032	14.7133	CXCL10	M08_Macro-FABP5	-0.44533	T10
	ISG155	7.16146	85.1107	ISG15	M08_Macro-FABP5	-0.32223	T10
	IFIT15	1.30317	52.6912	IFIT1	M08_Macro-FABP5	-0.38086	T10
	FCGR3B5	0.065436	8.75252	FCGR3B	M08_Macro-FABP5	-0.27645	T11
	CXCL85	0.427952	10.337	CXCL8	M08_Macro-FABP5	-0.38729	T11
	CSF3R5	0.69553	59.4316	CSF3R	M08_Macro-FABP5	-0.26406	T11
	TPSB25	0.006076	0.427565	TPSB2	M08_Macro-FABP5	-0.27782	T12
	TPSAB15	0.002549	0.226358	TPSAB1	M08_Macro-FABP5	-0.27746	T12
	KIT5	0.000259	0.050302	KIT	M08_Macro-FABP5	-0.28176	T12
	STMN15	0.511448	41.9769	STMN1	M08_Macro-FABP5	-0.36847	T13
	TOP2A5	0.039639	4.72837	TOP2A	M08_Macro-FABP5	-0.28456	T13
	MKI675	0.01189	1.333	MKI67	M08_Macro-FABP5	-0.30079	T13
	CD1C6	0.3592	14.6082	CD1C	M02_cDC1-CLEC9A	-0.2258	T1
	FCER1A6	0.084157	3.18725	FCER1A	M02_cDC1-CLEC9A	-0.39342	T1
	CLEC10A6	0.106011	7.96813	CLEC10A	M02_cDC1-CLEC9A	-0.77145	T1
	IRF86	13.0207	98.008	IRF8	M02_cDC1-CLEC9A	2.27609	T2
	CLEC9A6	5.66232	94.8207	CLEC9A	M02_cDC1-CLEC9A	2.5	T2
	XCR16	4.92846	89.5086	XCR1	M02_cDC1-CLEC9A	2.5	T2
	MARCKSL16	0.816257	52.1912	MARCKSL1	M02_cDC1-CLEC9A	-0.1957	T3
	LAMP36	0.076745	5.84329	LAMP3	M02_cDC1-CLEC9A	-0.2725	T3
	BIRC36	1.77832	64.2762	BIRC3	M02_cDC1-CLEC9A	-0.24381	T3
	GZMB6	0.055325	2.52324	GZMB	M02_cDC1-CLEC9A	-0.27817	T4
	JCHAIN6	0.047181	4.24967	JCHAIN	M02_cDC1-CLEC9A	-0.28483	T4
	LILRA46	0.008182	1.19522	LILRA4	M02_cDC1-CLEC9A	-0.27679	T4
	VCAN6	0.132294	8.89774	VCAN	M02_cDC1-CLEC9A	-0.60097	T5
	FCN16	0.205455	15.0066	FCN1	M02_cDC1-CLEC9A	-0.84508	T5
	CD300E6	0.047842	4.64807	CD300E	M02_cDC1-CLEC9A	-0.80043	T5
	SELENOP6	0.099144	4.24967	SELENOP	M02_cDC1-CLEC9A	-0.53383	T6
	CCL3L16	0.320504	8.76494	CCL3L1	M02_cDC1-CLEC9A	-0.6911	T6
	CCL4L26	2.05223	26.162	CCL4L2	M02_cDC1-CLEC9A	-0.56281	T6
	FN16	0.927759	35.0598	FN1	M02_cDC1-CLEC9A	-0.73209	T7
	MARCO6	0.178705	13.0146	MARCO	M02_cDC1-CLEC9A	-0.71573	T7
	LYVE16	0.062567	3.45286	LYVE1	M02_cDC1-CLEC9A	-0.62458	T7
	FABP56	1.38367	66.9323	FABP5	M02_cDC1-CLEC9A	-0.83151	T8
	DAB26	0.158137	9.29615	DAB2	M02_cDC1-CLEC9A	-0.85964	T8
	LGMN6	0.755278	59.4954	LGMN	M02_cDC1-CLEC9A	-0.71575	T8
	MT1G6	0.099341	4.24967	MT1G	M02_cDC1-CLEC9A	-0.50191	T9
	SPP16	0.722972	29.2165	SPP1	M02_cDC1-CLEC9A	-0.58459	T9
	CCL206	0.05209	1.72643	CCL20	M02_cDC1-CLEC9A	-0.59595	T9
	CXCL106	0.103426	3.71846	CXCL10	M02_cDC1-CLEC9A	-0.5305	T10
	ISG156	3.4231	73.4396	ISG15	M02_cDC1-CLEC9A	-0.73255	T10
	IFIT16	0.179734	9.42895	IFIT1	M02_cDC1-CLEC9A	-0.70755	T10
	FCGR3B6	0.06073	4.24967	FCGR3B	M02_cDC1-CLEC9A	-0.27685	T11
	CXCL86	0.500013	12.3506	CXCL8	M02_cDC1-CLEC9A	-0.38397	T11
	CSF3R6	0.336084	34.6613	CSF3R	M02_cDC1-CLEC9A	-0.3169	T11
	TPSB26	0.008897	1.59363	TPSB2	M02_cDC1-CLEC9A	-0.27776	T12
	TPSAB16	0	0	TPSAB1	M02_cDC1-CLEC9A	-0.27761	T12
	KIT6	0.028817	4.24967	KIT	M02_cDC1-CLEC9A	-0.2688	T12
	STMN16	0.510185	45.2855	STMN1	M02_cDC1-CLEC9A	-0.36937	T13
	TOP2A6	0.02306	2.65604	TOP2A	M02_cDC1-CLEC9A	-0.30531	T13
	MKI676	0.010052	1.32802	MKI67	M02_cDC1-CLEC9A	-0.30323	T13
	CD1C7	0.029878	3.00554	CD1C	M09_Macro-SPP1	-0.40453	T1
	FCER1A7	0.009091	0.641961	FCER1A	M09_Macro-SPP1	-0.43525	T1
	CLEC10A7	0.453446	23.3732	CLEC10A	M09_Macro-SPP1	-0.61338	T1
	IRF87	0.781237	53.9539	IRF8	M09_Macro-SPP1	-0.40355	T2
	CLEC9A7	0.002187	0.23344	CLEC9A	M09_Macro-SPP1	-0.28538	T2
	XCR17	0.004195	0.612781	XCR1	M09_Macro-SPP1	-0.28167	T2
	MARCKSL17	0.357104	27.1374	MARCKSL1	M09_Macro-SPP1	-0.28524	T3
	LAMP37	0.025787	2.50948	LAMP3	M09_Macro-SPP1	-0.29218	T3
	BIRC37	1.73577	51.4444	BIRC3	M09_Macro-SPP1	-0.24879	T3
	GZMB7	0.064924	4.34783	GZMB	M09_Macro-SPP1	-0.27728	T4
	JCHAIN7	0.123187	9.51269	JCHAIN	M09_Macro-SPP1	-0.27282	T4
	LILRA47	0.006323	0.729501	LILRA4	M09_Macro-SPP1	-0.27779	T4
	VCAN7	5.16396	59.4981	VCAN	M09_Macro-SPP1	0.687308	T5
	FCN17	3.13271	43.7409	FCN1	M09_Macro-SPP1	-0.06297	T5
	CD300E7	1.35237	43.8576	CD300E	M09_Macro-SPP1	0.563715	T5
	SELENOP7	0.890873	29.2384	SELENOP	M09_Macro-SPP1	-0.23912	T6
	CCL3L17	10.6124	66.618	CCL3L1	M09_Macro-SPP1	0.655679	T6
	CCL4L27	9.58154	67.7852	CCL4L2	M09_Macro-SPP1	0.35936	T6
	FN17	23.2757	90.2247	FN1	M09_Macro-SPP1	0.361512	T7
	MARCO7	5.13002	49.4602	MARCO	M09_Macro-SPP1	0.296458	T7
	LYVE17	0.320816	11.672	LYVE1	M09_Macro-SPP1	-0.51517	T7
	FABP57	8.74562	83.4841	FABP5	M09_Macro-SPP1	0.71555	T8
	DAB27	3.32138	84.6805	DAB2	M09_Macro-SPP1	-0.02813	T8
	LGMN7	4.9969	77.3271	LGMN	M09_Macro-SPP1	0.339642	T8
	MT1G7	18.1446	59.9942	MT1G	M09_Macro-SPP1	2.5	T9
	SPP17	187.76	95.3895	SPP1	M09_Macro-SPP1	2.5	T9
	CCL207	7.78405	53.6037	CCL20	M09_Macro-SPP1	2.5	T9
	CXCL107	2.74687	31.3394	CXCL10	M09_Macro-SPP1	-0.15511	T10
	ISG157	13.1273	89.0283	ISG15	M09_Macro-SPP1	0.332573	T10
	IFIT17	2.38737	53.6621	IFIT1	M09_Macro-SPP1	-0.06559	T10
	FCGR3B7	0.04132	3.15144	FCGR3B	M09_Macro-SPP1	-0.27848	T11
	CXCL87	16.1895	71.2285	CXCL8	M09_Macro-SPP1	0.339557	T11
	CSF3R7	0.658783	49.9271	CSF3R	M09_Macro-SPP1	-0.26946	T11
	TPSB27	0.062733	3.99767	TPSB2	M09_Macro-SPP1	-0.27647	T12
	TPSAB17	0.008885	0.35016	TPSAB1	M09_Macro-SPP1	-0.2771	T12
	KIT7	0.002782	0.26262	KIT	M09_Macro-SPP1	-0.28061	T12
	STMN17	0.471952	35.4246	STMN1	M09_Macro-SPP1	-0.39653	T13
	TOP2A7	0.050643	5.51503	TOP2A	M09_Macro-SPP1	-0.27078	T13
	MKI677	0.059853	4.96061	MKI67	M09_Macro-SPP1	-0.23714	T13
	CD1C8	0.56842	18.3223	CD1C	M03_DC-LAMP3	-0.11225	T1
	FCER1A8	0.086604	4.63576	FCER1A	M03_DC-LAMP3	-0.39206	T1
	CLEC10A8	0.520579	19.6468	CLEC10A	M03_DC-LAMP3	-0.58284	T1
	IRF88	2.31772	55.4084	IRF8	M03_DC-LAMP3	-0.06716	T2
	CLEC9A8	0.024014	0.883002	CLEC9A	M03_DC-LAMP3	-0.27144	T2
	XCR18	0.003891	0.441501	XCR1	M03_DC-LAMP3	-0.28189	T2
	MARCKSL18	18.862	92.2737	MARCKSL1	M03_DC-LAMP3	2.5	T3
	LAMP38	9.39961	93.5982	LAMP3	M03_DC-LAMP3	2.5	T3
	BIRC38	32.0513	97.7925	BIRC3	M03_DC-LAMP3	2.5	T3
	GZMB8	0.127502	3.53201	GZMB	M03_DC-LAMP3	-0.27153	T4
	JCHAIN8	0.116124	5.73951	JCHAIN	M03_DC-LAMP3	-0.27394	T4
	LILRA48	0.021244	0.662252	LILRA4	M03_DC-LAMP3	-0.26983	T4
	VCAN8	0.583578	18.7638	VCAN	M03_DC-LAMP3	-0.48542	T5
	FCN18	0.222403	13.0243	FCN1	M03_DC-LAMP3	-0.84056	T5
	CD300E8	0.170998	6.84327	CD300E	M03_DC-LAMP3	-0.67165	T5
	SELENOP8	0.20552	8.38852	SELENOP	M03_DC-LAMP3	-0.49423	T6
	CCL3L18	0.690344	19.6468	CCL3L1	M03_DC-LAMP3	-0.6427	T6
	CCL4L28	1.2432	32.0088	CCL4L2	M03_DC-LAMP3	-0.66189	T6
	FN18	1.80628	48.5651	FN1	M03_DC-LAMP3	-0.6891	T7
	MARCO8	0.309766	12.8035	MARCO	M03_DC-LAMP3	-0.68894	T7
	LYVE18	0.0212	2.42826	LYVE1	M03_DC-LAMP3	-0.64211	T7
	FABP58	2.0986	45.9161	FABP5	M03_DC-LAMP3	-0.68128	T8
	DAB28	0.260521	13.9073	DAB2	M03_DC-LAMP3	-0.83273	T8
	LGMN8	0.451916	28.4768	LGMN	M03_DC-LAMP3	-0.79123	T8
	MT1G8	0.982492	23.6203	MT1G	M03_DC-LAMP3	-0.31731	T9
	SPP18	4.25842	56.0706	SPP1	M03_DC-LAMP3	-0.5164	T9
	CCL208	0.254187	6.40177	CCL20	M03_DC-LAMP3	-0.50247	T9
	CXCL108	3.33222	35.5408	CXCL10	M03_DC-LAMP3	-0.07198	T10
	ISG158	3.2538	61.1479	ISG15	M03_DC-LAMP3	-0.75113	T10
	IFIT18	0.336453	12.5828	IFIT1	M03_DC-LAMP3	-0.66198	T10
	FCGR3B8	0.030163	1.766	FCGR3B	M03_DC-LAMP3	-0.27942	T11
	CXCL88	0.727486	19.6468	CXCL8	M03_DC-LAMP3	-0.37348	T11
	CSF3R8	0.175343	17.2185	CSF3R	M03_DC-LAMP3	-0.34053	T11
	TPSB28	0.007798	0.220751	TPSB2	M03_DC-LAMP3	-0.27778	T12
	TPSAB18	0	0	TPSAB1	M03_DC-LAMP3	-0.27761	T12
	KIT8	0.046049	3.75276	KIT	M03_DC-LAMP3	-0.26098	T12
	STMN18	0.420007	29.5806	STMN1	M03_DC-LAMP3	-0.43343	T13
	TOP2A8	0.050688	5.07726	TOP2A	M03_DC-LAMP3	-0.27072	T13
	MKI678	0.035606	1.3245	MKI67	M03_DC-LAMP3	-0.26932	T13
	CD1C9	1.80488	33.3488	CD1C	M13_Proli-STMN1	0.558817	T1
	FCER1A9	1.09466	21.4884	FCER1A	M13_Proli-STMN1	0.16969	T1
	CLEC10A9	1.7848	40.4186	CLEC10A	M13_Proli-STMN1	-0.00766	T1
	IRF89	0.791434	60.1861	IRF8	M13_Proli-STMN1	-0.40132	T2
	CLEC9A9	0.0376	2.13953	CLEC9A	M13_Proli-STMN1	-0.26277	T2
	XCR19	0.024385	1.2093	XCR1	M13_Proli-STMN1	-0.26687	T2
	MARCKSL19	0.460755	37.4884	MARCKSL1	M13_Proli-STMN1	-0.26503	T3
	LAMP39	0.068235	9.86046	LAMP3	M13_Proli-STMN1	-0.27579	T3
	BIRC39	1.09372	50	BIRC3	M13_Proli-STMN1	-0.32393	T3
	GZMB9	0.125119	6	GZMB	M13_Proli-STMN1	-0.27175	T4
	JCHAIN9	0.134017	8.88372	JCHAIN	M13_Proli-STMN1	-0.27111	T4
	LILRA49	0.002155	0.55814	LILRA4	M13_Proli-STMN1	-0.28001	T4
	VCAN9	1.28406	39.4884	VCAN	M13_Proli-STMN1	-0.30608	T5
	FCN19	2.84918	45.8139	FCN1	M13_Proli-STMN1	-0.13872	T5
	CD300E9	0.358181	29.6744	CD300E	M13_Proli-STMN1	-0.47591	T5
	SELENOP9	1.45069	30.9767	SELENOP	M13_Proli-STMN1	-0.03073	T6
	CCL3L19	10.4527	56.6046	CCL3L1	M13_Proli-STMN1	0.634779	T6
	CCL4L29	9.81945	58.8372	CCL4L2	M13_Proli-STMN1	0.388499	T6
	FN19	10.468	74.093	FN1	M13_Proli-STMN1	-0.26523	T7
	MARCO9	1.62793	31.4419	MARCO	M13_Proli-STMN1	-0.41947	T7
	LYVE19	0.532989	14.8372	LYVE1	M13_Proli-STMN1	-0.42529	T7
	FABP59	5.95294	90.9302	FABP5	M13_Proli-STMN1	0.128687	T8
	DAB29	3.21082	78.7442	DAB2	M13_Proli-STMN1	-0.05719	T8
	LGMN9	2.9621	74.3256	LGMN	M13_Proli-STMN1	-0.16665	T8
	MT1G9	3.61649	35.5349	MT1G	M13_Proli-STMN1	0.233249	T9
	SPP19	77.3069	81.6279	SPP1	M13_Proli-STMN1	0.892463	T9
	CCL209	2.56346	34.1395	CCL20	M13_Proli-STMN1	0.565665	T9
	CXCL109	3.56444	33.0698	CXCL10	M13_Proli-STMN1	-0.039	T10
	ISG159	7.52203	88.186	ISG15	M13_Proli-STMN1	-0.28265	T10
	IFIT19	1.16951	44.9767	IFIT1	M13_Proli-STMN1	-0.41973	T10
	FCGR3B9	0.029373	1.95349	FCGR3B	M13_Proli-STMN1	-0.27949	T11
	CXCL89	3.92058	48.0465	CXCL8	M13_Proli-STMN1	-0.22623	T11
	CSF3R9	0.465938	50.6512	CSF3R	M13_Proli-STMN1	-0.29781	T11
	TPSB29	0.039289	6.60465	TPSB2	M13_Proli-STMN1	-0.27703	T12
	TPSAB19	0.002351	0.372093	TPSAB1	M13_Proli-STMN1	-0.27747	T12
	KIT9	0.003771	0.604651	KIT	M13_Proli-STMN1	-0.28016	T12
	STMN19	5.24593	90.2326	STMN1	M13_Proli-STMN1	2.5	T13
	TOP2A9	2.92333	61.3488	TOP2A	M13_Proli-STMN1	2.5	T13
	MKI679	2.74488	63.3488	MKI67	M13_Proli-STMN1	2.5	T13
	CD1C10	0.0407	5.21277	CD1C	M10_Macro-CXCL10	-0.39866	T1
	FCER1A10	0.019858	2.23404	FCER1A	M10_Macro-CXCL10	-0.42925	T1
	CLEC10A10	2.51448	61.4894	CLEC10A	M10_Macro-CXCL10	0.324323	T1
	IRF810	0.821011	59.0425	IRF8	M10_Macro-CXCL10	-0.39484	T2
	CLEC9A10	0.010875	1.38298	CLEC9A	M10_Macro-CXCL10	-0.27983	T2
	XCR110	0.004239	0.744681	XCR1	M10_Macro-CXCL10	-0.28164	T2
	MARCKSL110	0.168053	15.2128	MARCKSL1	M10_Macro-CXCL10	-0.32211	T3
	LAMP310	0.076397	5.95745	LAMP3	M10_Macro-CXCL10	-0.27263	T3
	BIRC310	1.01708	43.5106	BIRC3	M10_Macro-CXCL10	-0.3329	T3
	GZMB10	0.036286	3.61702	GZMB	M10_Macro-CXCL10	-0.27992	T4
	JCHAIN10	0.054951	5.85106	JCHAIN	M10_Macro-CXCL10	-0.28361	T4
	LILRA410	0.00616	0.744681	LILRA4	M10_Macro-CXCL10	-0.27787	T4
	VCAN10	1.79219	50.4255	VCAN	M10_Macro-CXCL10	-0.17598	T5
	FCN110	5.84166	63.7234	FCN1	M10_Macro-CXCL10	0.660825	T5
	CD300E10	0.99037	43.7234	CD300E	M10_Macro-CXCL10	0.18517	T5
	SELENOP10	1.57685	26.4894	SELENOP	M10_Macro-CXCL10	0.016226	T6
	CCL3L110	7.22793	38.9362	CCL3L1	M10_Macro-CXCL10	0.212796	T6
	CCL4L210	7.62971	43.0851	CCL4L2	M10_Macro-CXCL10	0.120305	T6
	FN110	26.4623	87.1277	FN1	M10_Macro-CXCL10	0.517447	T7
	MARCO10	6.84206	61.9149	MARCO	M10_Macro-CXCL10	0.64645	T7
	LYVE110	2.5139	34.8936	LYVE1	M10_Macro-CXCL10	0.41391	T7
	FABP510	7.64644	85.6383	FABP5	M10_Macro-CXCL10	0.484564	T8
	DAB210	4.9843	92.766	DAB2	M10_Macro-CXCL10	0.409004	T8
	LGMN10	5.6854	86.9149	LGMN	M10_Macro-CXCL10	0.510953	T8
	MT1G10	1.91058	27.234	MT1G	M10_Macro-CXCL10	-0.12332	T9
	SPP110	27.5423	69.5745	SPP1	M10_Macro-CXCL10	-0.06733	T9
	CCL2010	0.91458	14.7872	CCL20	M10_Macro-CXCL10	-0.19701	T9
	CXCL1010	26.543	65.4255	CXCL10	M10_Macro-CXCL10	2.5	T10
	ISG1510	35.3625	99.4681	ISG15	M10_Macro-CXCL10	2.5	T10
	IFIT110	10.8341	94.4681	IFIT1	M10_Macro-CXCL10	2.39065	T10
	FCGR3B10	0.049146	6.91489	FCGR3B	M10_Macro-CXCL10	-0.27783	T11
	CXCL810	1.50957	22.4468	CXCL8	M10_Macro-CXCL10	-0.33742	T11
	CSF3R10	0.893604	64.4681	CSF3R	M10_Macro-CXCL10	-0.23494	T11
	TPSB210	0.020287	1.70213	TPSB2	M10_Macro-CXCL10	-0.27748	T12
	TPSAB110	0	0	TPSAB1	M10_Macro-CXCL10	-0.27761	T12
	KIT10	0.000496	0.106383	KIT	M10_Macro-CXCL10	-0.28165	T12
	STMN110	0.329104	29.7872	STMN1	M10_Macro-CXCL10	-0.498	T13
	TOP2A10	0.027129	3.08511	TOP2A	M10_Macro-CXCL10	-0.30022	T13
	MKI6710	0.027608	2.02128	MKI67	M10_Macro-CXCL10	-0.27993	T13
	CD1C11	0.060248	3.31126	CD1C	M12_Mast-TPSAB1	-0.38805	T1
	FCER1A11	1.61299	48.3444	FCER1A	M12_Mast-TPSAB1	0.458531	T1
	CLEC10A11	0.11275	3.97351	CLEC10A	M12_Mast-TPSAB1	-0.76839	T1
	IRF811	0.079343	1.54525	IRF8	M12_Mast-TPSAB1	-0.55722	T2
	CLEC9A11	0	0	CLEC9A	M12_Mast-TPSAB1	-0.28677	T2
	XCR111	0	0	XCR1	M12_Mast-TPSAB1	-0.28474	T2
	MARCKSL111	0.148609	5.07726	MARCKSL1	M12_Mast-TPSAB1	-0.3259	T3
	LAMP311	0.015697	0.441501	LAMP3	M12_Mast-TPSAB1	-0.29607	T3
	BIRC311	4.67237	35.5408	BIRC3	M12_Mast-TPSAB1	0.094892	T3
	GZMB11	0.09657	1.54525	GZMB	M12_Mast-TPSAB1	-0.27438	T4
	JCHAIN11	0.103304	3.09051	JCHAIN	M12_Mast-TPSAB1	-0.27596	T4
	LILRA411	0	0	LILRA4	M12_Mast-TPSAB1	-0.28116	T4
	VCAN11	0.204806	4.19426	VCAN	M12_Mast-TPSAB1	-0.5824	T5
	FCN111	0.182986	5.51876	FCN1	M12_Mast-TPSAB1	-0.85109	T5
	CD300E11	0.057412	0.883002	CD300E	M12_Mast-TPSAB1	-0.79042	T5
	SELENOP11	0.123078	2.20751	SELENOP	M12_Mast-TPSAB1	-0.52492	T6
	CCL3L111	0.313868	7.28477	CCL3L1	M12_Mast-TPSAB1	-0.69197	T6
	CCL4L211	1.19192	12.362	CCL4L2	M12_Mast-TPSAB1	-0.66818	T6
	FN111	1.72899	20.7506	FN1	M12_Mast-TPSAB1	-0.69288	T7
	MARCO11	0.397553	3.75276	MARCO	M12_Mast-TPSAB1	-0.671	T7
	LYVE111	0.04609	1.98676	LYVE1	M12_Mast-TPSAB1	-0.63156	T7
	FABP511	0.746797	14.7903	FABP5	M12_Mast-TPSAB1	-0.96535	T8
	DAB211	0.49852	15.6733	DAB2	M12_Mast-TPSAB1	-0.77017	T8
	LGMN11	0.270579	6.40177	LGMN	M12_Mast-TPSAB1	-0.83635	T8
	MT1G11	0.591976	5.07726	MT1G	M12_Mast-TPSAB1	-0.39894	T9
	SPP111	2.56727	22.0751	SPP1	M12_Mast-TPSAB1	-0.54902	T9
	CCL2011	0.182061	3.97351	CCL20	M12_Mast-TPSAB1	-0.53583	T9
	CXCL1011	0.520074	3.31126	CXCL10	M12_Mast-TPSAB1	-0.47133	T10
	ISG1511	3.52397	37.9691	ISG15	M12_Mast-TPSAB1	-0.72148	T10
	IFIT111	0.831133	20.7506	IFIT1	M12_Mast-TPSAB1	-0.51813	T10
	FCGR3B11	0.040334	1.10375	FCGR3B	M12_Mast-TPSAB1	-0.27857	T11
	CXCL811	0.381805	5.51876	CXCL8	M12_Mast-TPSAB1	-0.38942	T11
	CSF3R11	0.126671	5.51876	CSF3R	M12_Mast-TPSAB1	-0.34769	T11
	TPSB211	150.968	94.4812	TPSB2	M12_Mast-TPSAB1	2.5	T12
	TPSAB111	62.481	93.1567	TPSAB1	M12_Mast-TPSAB1	2.5	T12
	KIT11	7.95441	86.9757	KIT	M12_Mast-TPSAB1	2.5	T12
	STMN111	1.42043	41.5011	STMN1	M12_Mast-TPSAB1	0.277224	T13
	TOP2A11	0.072605	0.662252	TOP2A	M12_Mast-TPSAB1	-0.24329	T13
	MKI6711	0.00828	0.662252	MKI67	M12_Mast-TPSAB1	-0.30558	T13
	CD1C12	0.102228	2.6253	CD1C	M04_pDC-LILRA4	-0.36527	T1
	FCER1A12	0.493408	17.1838	FCER1A	M04_pDC-LILRA4	-0.16536	T1
	CLEC10A12	0.270054	6.68258	CLEC10A	M04_pDC-LILRA4	-0.69682	T1
	IRF812	12.6631	91.8854	IRF8	M04_pDC-LILRA4	2.19779	T2
	CLEC9A12	0.014614	0.477327	CLEC9A	M04_pDC-LILRA4	-0.27744	T2
	XCR112	0	0	XCR1	M04_pDC-LILRA4	-0.28474	T2
	MARCKSL112	0.245118	19.0931	MARCKSL1	M04_pDC-LILRA4	-0.30708	T3
	LAMP312	0.072988	4.77327	LAMP3	M04_pDC-LILRA4	-0.27395	T3
	BIRC312	0.984342	31.7422	BIRC3	M04_pDC-LILRA4	-0.33673	T3
	GZMB12	39.285	94.5107	GZMB	M04_pDC-LILRA4	2.5	T4
	JCHAIN12	22.9061	91.8854	JCHAIN	M04_pDC-LILRA4	2.5	T4
	LILRA412	6.77004	86.8735	LILRA4	M04_pDC-LILRA4	2.5	T4
	VCAN12	0.40133	13.3652	VCAN	M04_pDC-LILRA4	-0.53209	T5
	FCN112	0.419775	10.0239	FCN1	M04_pDC-LILRA4	-0.78782	T5
	CD300E12	0.187326	6.68258	CD300E	M04_pDC-LILRA4	-0.65457	T5
	SELENOP12	0.101612	5.96659	SELENOP	M04_pDC-LILRA4	-0.53291	T6
	CCL3L112	0.446246	9.54654	CCL3L1	M04_pDC-LILRA4	-0.67464	T6
	CCL4L212	1.97681	25.0597	CCL4L2	M04_pDC-LILRA4	-0.57204	T6
	FN112	2.30252	45.8234	FN1	M04_pDC-LILRA4	-0.66482	T7
	MARCO12	0.373539	10.2625	MARCO	M04_pDC-LILRA4	-0.6759	T7
	LYVE112	0.09754	3.34129	LYVE1	M04_pDC-LILRA4	-0.60976	T7
	FABP512	1.09626	46.3007	FABP5	M04_pDC-LILRA4	-0.89191	T8
	DAB212	1.69584	54.8926	DAB2	M04_pDC-LILRA4	-0.45543	T8
	LGMN12	2.19338	68.7351	LGMN	M04_pDC-LILRA4	-0.35792	T8
	MT1G12	1.50587	19.3317	MT1G	M04_pDC-LILRA4	-0.20792	T9
	SPP112	2.90472	49.642	SPP1	M04_pDC-LILRA4	-0.54251	T9
	CCL2012	0.113792	3.81862	CCL20	M04_pDC-LILRA4	-0.56741	T9
	CXCL1012	0.322294	7.15991	CXCL10	M04_pDC-LILRA4	-0.49942	T10
	ISG1512	4.85138	67.5418	ISG15	M04_pDC-LILRA4	-0.57578	T10
	IFIT112	0.552853	17.1838	IFIT1	M04_pDC-LILRA4	-0.59905	T10
	FCGR3B12	0.093583	2.38664	FCGR3B	M04_pDC-LILRA4	-0.27408	T11
	CXCL812	0.385458	10.9785	CXCL8	M04_pDC-LILRA4	-0.38925	T11
	CSF3R12	0.263408	15.7518	CSF3R	M04_pDC-LILRA4	-0.32758	T11
	TPSB212	0	0	TPSB2	M04_pDC-LILRA4	-0.27797	T12
	TPSAB112	0	0	TPSAB1	M04_pDC-LILRA4	-0.27761	T12
	KIT12	0.001391	0.238663	KIT	M04_pDC-LILRA4	-0.28124	T12
	STMN112	2.41255	68.4964	STMN1	M04_pDC-LILRA4	0.981976	T13
	TOP2A12	0.025715	1.90931	TOP2A	M04_pDC-LILRA4	-0.30199	T13
	MKI6712	0.012326	0.71599	MKI67	M04_pDC-LILRA4	-0.30021	T13

[truncated: 77 more sheets: Fig. 3b, Fig. 3c, Fig. 3d, Fig. 3e, Fig. 3g, Fig.3l, Fig. 4a, Fig. 4c, Fig. 4e, Fig. 4h, Fig. 4k, Fig. 4l, Fig. 4m, Fig. 5b, Fig. 5c, Fig. 5d, Fig. 5e, Fig. 5f, Fig. 6a, Fig. 6d …]
